# Supplementary material for: Integrated Analysis of lncRNAs and mRNAs Reveals Complex Gene Network Mediated by lncRNAs and Regulatory Function of MuLRR-RLK-AS in Response to Phytoplasma Infection in Mulberry
Source: Biomolecules. 2024 Mar 5;14(3):308. doi: 10.3390/biom14030308 (PMC10967971; doi:10.3390/biom14030308)
Supplement: Supplementary file 1 [file biomolecules-14-00308-s001.zip › Supplementary Table S1.xlsx]

## Sheet: mRNA.JJ-VS-BB.PossionDis_Method
Supplementary Table 1 Differential expressed genes between the healthy and infected mulberry leaves
ID	Normalized value		Fold Change	Up/Down (IL/HL)	P value	Description	GO
	FPKM-IL	FPKM-HL	log2FoldChange(IL/HL)
XP_010086539.1	0.78	0.01	-6.2854	Down	9.70606e-11	Hypothetical Protein L484_001038	NA
XP_010086568.1	1.52	0.01	-7.24793	Down	2.30502e-06	Delta-1-Pyrroline-5-Carboxylate Dehydrogenase 12A1	NA
XP_010086570.1	1.81	0.01	-7.49985	Down	2.6302e-42	Hypothetical Protein L484_007633	cellular_component:GO:0005634//nucleus;
XP_010086572.1	1.41	0.6	-1.23266	Down	1.55288e-07	Hypothetical Protein L484_007635	NA
XP_010086604.1	1.65	0.43	-1.94006	Down	5.33934e-06	Hypothetical Protein L484_002429	NA
XP_010086608.1	8.62	4.14	-1.05806	Down	5.62184e-07	50S Ribosomal Protein L24	biological_process:GO:0006412//translation;cellular_component:GO:0005840//ribosome;GO:0005739//mitochondrion;molecular_function:GO:0003735//structural constituent of ribosome;
XP_010086614.1	9.4	1.89	-2.31427	Down	1.77481e-61	Trna (Guanine-N(7)-)-Methyltransferase Subunit	biological_process:GO:0030488//tRNA methylation;GO:0036265//RNA (guanine-N7)-methylation;cellular_component:GO:0005634//nucleus;molecular_function:GO:0008168//methyltransferase activity;
XP_010086616.1	1.03	0.3	-1.77961	Down	2.45152e-09	Hypothetical Protein L484_002441	NA
XP_010086637.1	2.17	0.76	-1.51362	Down	4.50364e-05	Hypothetical Protein L484_004349	biological_process:GO:0006351//transcription, DNA-templated;molecular_function:GO:0043565//sequence-specific DNA binding;
XP_010086647.1	5.37	0.94	-2.51419	Down	8.1722e-11	Hypothetical Protein L484_002171	biological_process:GO:0009733//response to auxin;
XP_010086654.1	8.17	4.06	-1.00886	Down	3.15086e-05	Hypothetical Protein L484_002178	biological_process:GO:0009733//response to auxin;
XP_010086671.1	18.49	7.46	-1.3095	Down	8.08298e-43	30S Ribosomal Protein S9	biological_process:GO:0006412//translation;cellular_component:GO:0005840//ribosome;molecular_function:GO:0003735//structural constituent of ribosome;
XP_010086699.1	1.18	0.58	-1.02466	Down	1.27404e-06	Flowering Time Control Protein Fpa	biological_process:GO:0016070//RNA metabolic process;GO:0050789//regulation of biological process;GO:0048608//reproductive structure development;GO:0009791//post-embryonic development;GO:0010467//gene expression;GO:0065007//biological regulation;molecular_function:GO:0003676//nucleic acid binding;GO:0000166//nucleotide binding;
XP_010086706.1	22.33	8.93	-1.32225	Down	1.59335e-30	Hypothetical Protein L484_016135	NA
XP_010086727.1	5.24	2.62	-1	Down	3.49414e-05	3-Oxoacyl-[Acyl-Carrier-Protein] Reductase Fabg	NA
XP_010086728.1	3.1	0.99	-1.64677	Down	3.72566e-21	Methyltransferase-Like Protein 13	biological_process:GO:0032259//methylation;molecular_function:GO:0008168//methyltransferase activity;
XP_010086731.1	0.77	0.01	-6.26679	Down	1.12049e-11	Hypothetical Protein L484_016164	NA
XP_010086739.1	3.57	1.75	-1.02857	Down	1.00304e-08	Hypothetical Protein L484_001971	NA
XP_010086748.1	0.82	0.06	-3.77259	Down	8.26524e-11	Glutathione S-Transferase L3	cellular_component:GO:0016021//integral component of membrane;molecular_function:GO:0016740//transferase activity;
XP_010086751.1	2.66	0.48	-2.47032	Down	2.4242e-13	Hypothetical Protein L484_005719	NA
XP_010086757.1	1.24	0.16	-2.9542	Down	9.1563e-07	Hypothetical Protein L484_005726	NA
XP_010086781.1	1.54	0.74	-1.05733	Down	0.000116554	Hypothetical Protein L484_006203	NA
XP_010086790.1	0.61	0.14	-2.12338	Down	5.26218e-08	Hypothetical Protein L484_006213	NA
XP_010086813.1	2.9	0.83	-1.80487	Down	6.43634e-21	Hypothetical Protein L484_009584	cellular_component:GO:0016020//membrane;
XP_010086824.1	3.57	1.14	-1.64689	Down	4.25588e-17	Hypothetical Protein L484_009597	biological_process:GO:0032502//developmental process;GO:0006355//regulation of transcription, DNA-templated;cellular_component:GO:0005634//nucleus;molecular_function:GO:0005524//ATP binding;
XP_010086828.1	3.49	0.34	-3.35962	Down	1.42258e-64	Hypothetical Protein L484_006057	NA
XP_010086835.1	3.32	0.67	-2.30895	Down	2.46402e-18	Hypothetical Protein L484_006064	biological_process:GO:0006607//NLS-bearing protein import into nucleus;GO:0000060//protein import into nucleus, translocation;GO:0006610//ribosomal protein import into nucleus;GO:0000059//protein import into nucleus, docking;cellular_component:GO:0031965//nuclear membrane;GO:0005737//cytoplasm;GO:0034399//nuclear periphery;molecular_function:GO:0008565//protein transporter activity;GO:0008139//nu…
XP_010086836.1	1.04	0.13	-3	Down	4.9473e-09	Hypothetical Protein L484_006066	biological_process:GO:0006605//protein targeting;cellular_component:GO:0005622//intracellular;GO:0016021//integral component of membrane;
XP_010086845.1	1.74	0.49	-1.82823	Down	6.80338e-13	Hypothetical Protein L484_006075	biological_process:GO:0016554//cytidine to uridine editing;
XP_010086853.1	1.27	0.28	-2.18133	Down	6.00112e-25	Ubiquitin Carboxyl-Terminal Hydrolase 23	biological_process:GO:0006511//ubiquitin-dependent protein catabolic process;GO:0016579//protein deubiquitination;molecular_function:GO:0036459//ubiquitinyl hydrolase activity;
XP_010086855.1	15.32	6.49	-1.23913	Down	2.1211e-85	Putative Lrr Receptor-Like Serine/Threonine-Protein Kinase	biological_process:GO:0006470//protein dephosphorylation;GO:0018108//peptidyl-tyrosine phosphorylation;cellular_component:GO:0016021//integral component of membrane;molecular_function:GO:0005524//ATP binding;GO:0004721//phosphoprotein phosphatase activity;GO:0004714//transmembrane receptor protein tyrosine kinase activity;
XP_010086877.1	1.58	0.32	-2.30378	Down	3.86938e-15	Geranylgeranyl Transferase Type-2 Subunit Alpha	biological_process:GO:0018344//protein geranylgeranylation;cellular_component:GO:0005968//Rab-protein geranylgeranyltransferase complex;molecular_function:GO:0008318//protein prenyltransferase activity;
XP_010086894.1	78.8	25.74	-1.61418	Down	0	40S Ribosomal Protein S30	biological_process:GO:0006412//translation;cellular_component:GO:0005840//ribosome;molecular_function:GO:0003735//structural constituent of ribosome;
XP_010086917.1	1.03	0.05	-4.36457	Down	6.4348e-06	Hypothetical Protein L484_005177	NA
XP_010086918.1	4.24	0.72	-2.558	Down	1.39793e-17	Hypothetical Protein L484_005178	NA
XP_010086920.1	3.75	1.45	-1.37084	Down	9.79366e-10	50S Ribosomal Protein L25	biological_process:GO:0006412//translation;cellular_component:GO:0005840//ribosome;molecular_function:GO:0003735//structural constituent of ribosome;GO:0008097//5S rRNA binding;GO:0004812//aminoacyl-tRNA ligase activity;
XP_010086925.1	2.36	1.12	-1.07529	Down	3.27534e-12	Hypothetical Protein L484_005185	molecular_function:GO:0008080//N-acetyltransferase activity;
XP_010086935.1	0.55	0.01	-5.78136	Down	1.98676e-20	Muts2 Protein	biological_process:GO:0045910//negative regulation of DNA recombination;GO:0006298//mismatch repair;GO:0090305//nucleic acid phosphodiester bond hydrolysis;molecular_function:GO:0005524//ATP binding;GO:0030983//mismatched DNA binding;GO:0004519//endonuclease activity;GO:0016887//ATPase activity;
XP_010086955.1	1.76	0.11	-4	Down	2.45544e-19	Hypothetical Protein L484_005915	biological_process:GO:0006355//regulation of transcription, DNA-templated;
XP_010086957.1	1.81	0.76	-1.25192	Down	9.96592e-05	Peroxidase 51	biological_process:GO:0006979//response to oxidative stress;GO:0042744//hydrogen peroxide catabolic process;GO:0055114//oxidation-reduction process;cellular_component:GO:0005576//extracellular region;molecular_function:GO:0020037//heme binding;GO:0046872//metal ion binding;GO:0004601//peroxidase activity;
XP_010086959.1	2.49	0.38	-2.71207	Down	5.52532e-32	Btb/Poz Domain-Containing Protein	NA
XP_010086960.1	33.22	7.13	-2.22008	Down	6.17384e-270	Ribonuclease 3	biological_process:GO:0006396//RNA processing;GO:0090502//RNA phosphodiester bond hydrolysis, endonucleolytic;molecular_function:GO:0003723//RNA binding;GO:0004525//ribonuclease III activity;
XP_010086988.1	2.83	0.91	-1.63686	Down	1.99617e-11	Dehydrogenase/Reductase Sdr Family Protein 7-Like Protein	cellular_component:GO:0016021//integral component of membrane;
XP_010086990.1	0.48	0.01	-5.58496	Down	6.30882e-08	Hydroxysteroid 11-Beta-Dehydrogenase 1-Like Protein	biological_process:GO:0055114//oxidation-reduction process;cellular_component:GO:0016021//integral component of membrane;molecular_function:GO:0016491//oxidoreductase activity;
XP_010086991.1	2.08	0.58	-1.84246	Down	6.48144e-11	Hydroxysteroid 11-Beta-Dehydrogenase 1-Like Protein	biological_process:GO:0055114//oxidation-reduction process;cellular_component:GO:0016021//integral component of membrane;molecular_function:GO:0016491//oxidoreductase activity;
XP_010086992.1	1.14	0.14	-3.02554	Down	3.13754e-10	Hypothetical Protein L484_010139	molecular_function:GO:0000166//nucleotide binding;
XP_010086994.1	7.69	1.46	-2.39702	Down	2.09514e-05	Hypothetical Protein L484_010141	biological_process:GO:0042254//ribosome biogenesis;cellular_component:GO:0030529//ribonucleoprotein complex;
XP_010086995.1	5.81	2.13	-1.44768	Down	2.71878e-40	Hypothetical Protein L484_010142	molecular_function:GO:0003677//DNA binding;
XP_010087015.1	1.69	0.44	-1.94145	Down	1.1973e-06	Tpr Repeat-Containing Thioredoxin Tdx	biological_process:GO:0045454//cell redox homeostasis;cellular_component:GO:0005623//cell;
XP_010087029.1	28.38	7.77	-1.86889	Down	2.48584e-126	Probably Inactive Leucine-Rich Repeat Receptor-Like Protein Kinase Imk2	biological_process:GO:0006468//protein phosphorylation;cellular_component:GO:0016021//integral component of membrane;molecular_function:GO:0005524//ATP binding;GO:0004672//protein kinase activity;
XP_010087032.1	35.5	15.64	-1.18258	Down	3.18728e-64	Hypothetical Protein L484_012276	cellular_component:GO:0009507//chloroplast;
XP_010087034.1	0.57	0.22	-1.37346	Down	5.56186e-06	Hypothetical Protein L484_012278	NA
XP_010087036.1	8.47	3.19	-1.40881	Down	4.35294e-41	Hypothetical Protein L484_012280	NA
XP_010087047.1	17.44	7.18	-1.28034	Down	2.24226e-36	Hypothetical Protein L484_012291	NA
XP_010087050.1	1.87	0.59	-1.66425	Down	6.91662e-05	Hypothetical Protein L484_012294	molecular_function:GO:0008270//zinc ion binding;
XP_010087065.1	5.59	1.78	-1.65097	Down	3.81336e-10	Uroporphyrinogen Decarboxylase	biological_process:GO:0006779//porphyrin-containing compound biosynthetic process;molecular_function:GO:0004853//uroporphyrinogen decarboxylase activity;
XP_010087077.1	7.3	2.52	-1.53447	Down	3.10882e-21	Hypothetical Protein L484_010449	NA
XP_010087086.1	62.96	27.91	-1.17365	Down	1.38047e-93	50S Ribosomal Protein L18	biological_process:GO:0006412//translation;cellular_component:GO:0005840//ribosome;GO:0009941//chloroplast envelope;GO:0009570//chloroplast stroma;molecular_function:GO:0003735//structural constituent of ribosome;
XP_010087088.1	1.92	0.91	-1.07717	Down	1.78789e-06	Hypothetical Protein L484_010460	NA
XP_010087089.1	0.2	0.01	-4.32193	Down	2.29356e-21	Putative Vacuolar Protein Sorting-Associated Protein 13C	NA
XP_010087104.1	1.22	0.34	-1.84327	Down	1.93972e-09	Lysine-Specific Demethylase 8	biological_process:GO:0032259//methylation;molecular_function:GO:0008168//methyltransferase activity;
XP_010087116.1	69.51	9.46	-2.87731	Down	0	Histone H2A Variant 1	biological_process:GO:0006342//chromatin silencing;cellular_component:GO:0000790//nuclear chromatin;GO:0000786//nucleosome;molecular_function:GO:0003677//DNA binding;GO:0046982//protein heterodimerization activity;
XP_010087123.1	5.52	2.01	-1.45747	Down	1.53587e-10	Histone Acetyltransferase Gcn5	biological_process:GO:0009908//flower development;GO:0043966//histone H3 acetylation;GO:0009416//response to light stimulus;GO:0010015//root morphogenesis;cellular_component:GO:0016021//integral component of membrane;GO:0000123//histone acetyltransferase complex;molecular_function:GO:0003677//DNA binding;GO:0010484//H3 histone acetyltransferase activity;
XP_010087125.1	39.69	11.34	-1.80735	Down	2.51584e-123	Indole-3-Glycerol Phosphate Lyase	biological_process:GO:0000162//tryptophan biosynthetic process;molecular_function:GO:0004834//tryptophan synthase activity;
XP_010087131.1	7.21	1.39	-2.37491	Down	9.66378e-60	F-Box/Lrr-Repeat Protein 17	biological_process:GO:0009555//pollen development;GO:0055047//generative cell mitosis;GO:0031146//SCF-dependent proteasomal ubiquitin-dependent protein catabolic process;GO:0009793//embryo development ending in seed dormancy;cellular_component:GO:0001673//male germ cell nucleus;GO:0019005//SCF ubiquitin ligase complex;
XP_010087136.1	1.92	0.32	-2.58496	Down	1.24429e-07	Dna-Directed Rna Polymerase Iii Subunit Rpc8	biological_process:GO:0006351//transcription, DNA-templated;molecular_function:GO:0003899//DNA-directed RNA polymerase activity;
XP_010087145.1	1.36	0.41	-1.72991	Down	1.17546e-10	Dnaj Homolog Subfamily C Member 14	cellular_component:GO:0016021//integral component of membrane;
XP_010087151.1	1.4	0.26	-2.42884	Down	1.75891e-11	Hypothetical Protein L484_007401	biological_process:GO:0007018//microtubule-based movement;molecular_function:GO:0005524//ATP binding;GO:0003777//microtubule motor activity;GO:0008017//microtubule binding;
XP_010087164.1	4.12	1.42	-1.53675	Down	2.95354e-05	Hypothetical Protein L484_007414	molecular_function:GO:0016740//transferase activity;
XP_010087170.1	1.29	0.12	-3.42626	Down	9.711e-12	Hypothetical Protein L484_002217	NA
XP_010087190.1	1.07	0.18	-2.57154	Down	3.58776e-06	Hypothetical Protein L484_003830	NA
XP_010087194.1	5.89	0.71	-3.05238	Down	2.69592e-11	Mitochondrial Import Receptor Subunit Tom20	biological_process:GO:0045040//protein import into mitochondrial outer membrane;cellular_component:GO:0005742//mitochondrial outer membrane translocase complex;GO:0005743//mitochondrial inner membrane;GO:0016021//integral component of membrane;GO:0022626//cytosolic ribosome;molecular_function:GO:0046872//metal ion binding;
XP_010087196.1	1.05	0.17	-2.62678	Down	2.23052e-07	Ctd Small Phosphatase-Like Protein 2	biological_process:GO:0016311//dephosphorylation;molecular_function:GO:0016791//phosphatase activity;
XP_010087212.1	68.89	22.44	-1.61822	Down	4.62e-273	60S Ribosomal Protein L22-2	biological_process:GO:0002181//cytoplasmic translation;cellular_component:GO:0022625//cytosolic large ribosomal subunit;molecular_function:GO:0003735//structural constituent of ribosome;
XP_010087216.1	5.14	2.18	-1.23744	Down	3.4136e-27	Hypothetical Protein L484_009725	biological_process:GO:0031930//mitochondria-nucleus signaling pathway;GO:0010019//chloroplast-nucleus signaling pathway;cellular_component:GO:0009507//chloroplast;molecular_function:GO:0003677//DNA binding;
XP_010087220.1	1.09	0.41	-1.41063	Down	3.01188e-08	Hypothetical Protein L484_009729	cellular_component:GO:0005768//endosome;GO:0016021//integral component of membrane;GO:0005802//trans-Golgi network;molecular_function:GO:0020037//heme binding;
XP_010087223.1	0.68	0.17	-2	Down	0.00010198	Hypothetical Protein L484_009732	NA
XP_010087235.1	0.63	0.01	-5.97728	Down	1.99668e-05	Hypothetical Protein L484_009744	cellular_component:GO:0016021//integral component of membrane;
XP_010087242.1	103.79	37.8	-1.45721	Down	0	Ocs Element-Binding Factor 1	biological_process:GO:2000693//positive regulation of seed maturation;GO:0045893//positive regulation of transcription, DNA-templated;molecular_function:GO:0046982//protein heterodimerization activity;GO:0043565//sequence-specific DNA binding;GO:0003700//sequence-specific DNA binding transcription factor activity;
XP_010087245.1	3.46	1.37	-1.3366	Down	1.19651e-38	Ph-Interacting Protein	NA
XP_010087246.1	11.76	5.44	-1.11221	Down	4.369e-29	Putative Dimethyladenosine Transferase	biological_process:GO:0031167//rRNA methylation;cellular_component:GO:0005737//cytoplasm;molecular_function:GO:0000179//rRNA (adenine-N6,N6-)-dimethyltransferase activity;
XP_010087256.1	1.38	0.05	-4.7866	Down	2.14492e-07	Hypothetical Protein L484_003151	NA
XP_010087272.1	2.03	0.69	-1.55681	Down	1.30971e-09	Uncharacterized Protein L484_000643	molecular_function:GO:0003677//DNA binding;
XP_010087277.1	2.11	0.96	-1.13614	Down	0.00020904	Putative Isoaspartyl Peptidase/L-Asparaginase 3	molecular_function:GO:0016787//hydrolase activity;
XP_010087280.1	1.21	0.28	-2.11151	Down	1.79425e-08	Aspartic Proteinase-Like Protein 2	biological_process:GO:0006508//proteolysis;cellular_component:GO:0016021//integral component of membrane;molecular_function:GO:0004190//aspartic-type endopeptidase activity;
XP_010087283.1	1.39	0.58	-1.26096	Down	6.28212e-07	Dna Damage-Binding Protein 2	NA
XP_010087297.1	4.33	1.24	-1.80403	Down	3.4661e-25	Hypothetical Protein L484_009430	biological_process:GO:0015689//molybdate ion transport;cellular_component:GO:0016021//integral component of membrane;molecular_function:GO:0015098//molybdate ion transmembrane transporter activity;
XP_010087359.1	1.44	0.21	-2.77761	Down	1.02446e-10	Beta-Glucosidase 12	NA
XP_010087361.1	22.45	10.09	-1.15379	Down	7.47522e-41	Hypothetical Protein L484_018387	NA
XP_010087362.1	0.82	0.05	-4.03562	Down	4.84538e-05	Hypothetical Protein L484_018388	NA
XP_010087380.1	2.26	0.66	-1.77578	Down	3.22126e-10	Hypothetical Protein L484_018406	NA
XP_010087384.1	1.16	0.28	-2.05063	Down	2.01166e-05	Hypothetical Protein L484_018410	molecular_function:GO:0003677//DNA binding;
XP_010087387.1	4.7	1.42	-1.72677	Down	1.12804e-36	Zinc Finger Ccch Domain-Containing Protein 14	molecular_function:GO:0003723//RNA binding;GO:0046872//metal ion binding;
XP_010087414.1	20.95	4.13	-2.34274	Down	0	Hypothetical Protein L484_018441	molecular_function:GO:0046983//protein dimerization activity;
XP_010087422.1	4.05	1.62	-1.32193	Down	2.07332e-08	Hypothetical Protein L484_018449	biological_process:GO:0009902//chloroplast relocation;
XP_010087427.1	0.2	0.01	-4.32193	Down	1.12049e-11	Hypothetical Protein L484_018454	cellular_component:GO:0016021//integral component of membrane;
XP_010087436.1	3.78	0.87	-2.1193	Down	1.13141e-05	Hypothetical Protein L484_019639	NA
XP_010087458.1	18.02	8.96	-1.00803	Down	3.41034e-57	Hypothetical Protein L484_019662	NA
XP_010087474.1	6.4	3.07	-1.05983	Down	6.84512e-14	Putative Glucuronoxylan Glucuronosyltransferase F8H	cellular_component:GO:0016021//integral component of membrane;molecular_function:GO:0016740//transferase activity;
XP_010087479.1	13.93	4.45	-1.64632	Down	1.63028e-116	Transducin Beta-Like Protein 3	biological_process:GO:0009880//embryonic pattern specification;GO:0051301//cell division;GO:0006468//protein phosphorylation;GO:0006364//rRNA processing;GO:0009793//embryo development ending in seed dormancy;cellular_component:GO:0032040//small-subunit processome;GO:0005730//nucleolus;molecular_function:GO:0016905//myosin heavy chain kinase activity;
XP_010087484.1	2.43	0.69	-1.81629	Down	1.45862e-20	Hypothetical Protein L484_019690	NA
XP_010087495.1	2.1	0.72	-1.54432	Down	3.5141e-08	Hypothetical Protein L484_019701	biological_process:GO:0050790//regulation of catalytic activity;cellular_component:GO:0030289//protein phosphatase 4 complex;molecular_function:GO:0030362//protein phosphatase type 4 regulator activity;
XP_010087497.1	1.39	0.6	-1.21205	Down	3.8054e-09	Protein Topless	NA
XP_010087498.1	1.92	0.44	-2.12553	Down	2.11916e-23	Serine/Threonine-Protein Kinase 36	biological_process:GO:0006468//protein phosphorylation;molecular_function:GO:0005524//ATP binding;GO:0004672//protein kinase activity;
XP_010087523.1	4.44	2.12	-1.0665	Down	2.65724e-22	Putative Methyltransferase Pmt23	biological_process:GO:0032259//methylation;cellular_component:GO:0005774//vacuolar membrane;GO:0005768//endosome;GO:0016021//integral component of membrane;GO:0005802//trans-Golgi network;molecular_function:GO:0008757//S-adenosylmethionine-dependent methyltransferase activity;
XP_010087524.1	20.77	10.16	-1.0316	Down	1.0541e-59	Eukaryotic Translation Initiation Factor 2 Subunit Alpha	biological_process:GO:0006413//translational initiation;cellular_component:GO:0005840//ribosome;GO:0005850//eukaryotic translation initiation factor 2 complex;GO:0043614//multi-eIF complex;GO:0005851//eukaryotic translation initiation factor 2B complex;GO:0033290//eukaryotic 48S preinitiation complex;molecular_function:GO:0043022//ribosome binding;GO:0003743//translation initiation factor activit…
XP_010087548.1	11.15	3.71	-1.58755	Down	3.6966e-157	Protein Rrp5-Like Protein	biological_process:GO:0006397//mRNA processing;GO:0009553//embryo sac development;GO:0006364//rRNA processing;cellular_component:GO:0005730//nucleolus;GO:0005886//plasma membrane;molecular_function:GO:0003676//nucleic acid binding;
XP_010087550.1	1.21	0.26	-2.21842	Down	9.2897e-22	Dna Damage-Binding Protein 1B	cellular_component:GO:0005634//nucleus;molecular_function:GO:0003676//nucleic acid binding;
XP_010087578.1	8.92	4.3	-1.05271	Down	2.93668e-18	Xyloglucan Galactosyltransferase Katamari1-Like Protein	cellular_component:GO:0016020//membrane;molecular_function:GO:0016757//transferase activity, transferring glycosyl groups;
XP_010087581.1	27.81	13.28	-1.06635	Down	7.97708e-44	Hypothetical Protein L484_022107	NA
XP_010087592.1	3.78	1.75	-1.11103	Down	4.07872e-16	50S Ribosomal Protein L23	biological_process:GO:0032543//mitochondrial translation;cellular_component:GO:0005762//mitochondrial large ribosomal subunit;molecular_function:GO:0003723//RNA binding;GO:0000166//nucleotide binding;GO:0003735//structural constituent of ribosome;
XP_010087595.1	11.01	2.17	-2.34305	Down	5.40188e-69	Hypothetical Protein L484_022121	cellular_component:GO:0016021//integral component of membrane;
XP_010087597.1	0.67	0.07	-3.25873	Down	1.46123e-07	Cyclin-Dependent Kinase C-1	biological_process:GO:0006468//protein phosphorylation;molecular_function:GO:0004674//protein serine/threonine kinase activity;GO:0005524//ATP binding;
XP_010087614.1	2.95	0.98	-1.58986	Down	3.76492e-06	Hypothetical Protein L484_022141	NA
XP_010087626.1	1.38	0.56	-1.30117	Down	3.92482e-05	Hypothetical Protein L484_022153	NA
XP_010087627.1	12.03	4.9	-1.29578	Down	9.61616e-30	Hypothetical Protein L484_022154	cellular_component:GO:0016021//integral component of membrane;
XP_010087636.1	6.25	0.92	-2.76415	Down	3.28606e-29	Hypothetical Protein L484_010587	NA
XP_010087637.1	1.21	0.25	-2.27501	Down	1.11165e-08	Transcriptional Adapter Ada2B	biological_process:GO:0009733//response to auxin;GO:0042127//regulation of cell proliferation;GO:0016573//histone acetylation;GO:0006357//regulation of transcription from RNA polymerase II promoter;GO:0009735//response to cytokinin;GO:0009631//cold acclimation;cellular_component:GO:0005634//nucleus;molecular_function:GO:0003677//DNA binding;GO:0003713//transcription coactivator activity;GO:000827…
XP_010087638.1	0.65	0.1	-2.70044	Down	1.87791e-07	Hypothetical Protein L484_010589	molecular_function:GO:0003682//chromatin binding;
XP_010087639.1	31.47	11.34	-1.47256	Down	9.50654e-161	Hypothetical Protein L484_010590	cellular_component:GO:0016021//integral component of membrane;
XP_010087643.1	2.69	0.71	-1.92172	Down	1.2217e-27	Putative Protein Far1-Related Sequence 10	biological_process:GO:0006355//regulation of transcription, DNA-templated;molecular_function:GO:0008270//zinc ion binding;
XP_010087652.1	7.35	0.99	-2.89224	Down	2.72524e-20	Hypothetical Protein L484_010604	biological_process:GO:0030001//metal ion transport;molecular_function:GO:0046872//metal ion binding;
XP_010087659.1	0.88	0.23	-1.93587	Down	0.000140513	Acyl Carrier Protein 3	biological_process:GO:0006633//fatty acid biosynthetic process;cellular_component:GO:0016021//integral component of membrane;
XP_010087660.1	1.19	0.26	-2.19438	Down	1.89363e-08	Hypothetical Protein L484_010612	biological_process:GO:0006633//fatty acid biosynthetic process;cellular_component:GO:0016021//integral component of membrane;
XP_010087676.1	1.62	0.77	-1.07306	Down	2.95508e-07	Protein Apag	NA
XP_010087686.1	4.06	2.03	-1	Down	1.11659e-09	Hypothetical Protein L484_013448	NA
XP_010087689.1	0.91	0.18	-2.33787	Down	0.000108628	Nuclear Transcription Factor Y Subunit A-3	biological_process:GO:0006355//regulation of transcription, DNA-templated;cellular_component:GO:0016602//CCAAT-binding factor complex;GO:0016021//integral component of membrane;molecular_function:GO:0003677//DNA binding;GO:0003700//sequence-specific DNA binding transcription factor activity;
XP_010087690.1	9.32	3.93	-1.2458	Down	8.31666e-18	Phd Finger Protein Alfin-Like 5	biological_process:GO:0006355//regulation of transcription, DNA-templated;molecular_function:GO:0042393//histone binding;GO:0008270//zinc ion binding;
XP_010087697.1	5.86	2.68	-1.12867	Down	4.31198e-136	Hypothetical Protein L484_013459	biological_process:GO:0000027//ribosomal large subunit assembly;cellular_component:GO:0005634//nucleus;molecular_function:GO:0005524//ATP binding;GO:0016887//ATPase activity;
XP_010087698.1	0.48	0.01	-5.58496	Down	2.66096e-07	Myosin-J Heavy Chain	biological_process:GO:0010090//trichome morphogenesis;GO:0048467//gynoecium development;GO:0090436//leaf pavement cell development;GO:0051645//Golgi localization;cellular_component:GO:0016459//myosin complex;molecular_function:GO:0005524//ATP binding;GO:0003774//motor activity;GO:0042802//identical protein binding;GO:0003779//actin binding;
XP_010087705.1	1.19	0.19	-2.64689	Down	2.43432e-12	Hypothetical Protein L484_013467	biological_process:GO:0032259//methylation;molecular_function:GO:0008168//methyltransferase activity;
XP_010087709.1	16.12	4.21	-1.93696	Down	8.22006e-21	Eukaryotic Initiation Factor 4A-8	biological_process:GO:0010468//regulation of gene expression;GO:0006413//translational initiation;GO:0046686//response to cadmium ion;GO:0010501//RNA secondary structure unwinding;cellular_component:GO:0016020//membrane;GO:0048046//apoplast;GO:0009506//plasmodesma;GO:0005618//cell wall;GO:0005730//nucleolus;GO:0005829//cytosol;GO:0005794//Golgi apparatus;molecular_function:GO:0005524//ATP binding…
XP_010087724.1	3.52	1.38	-1.35091	Down	1.53175e-12	Cysteine-Rich Receptor-Like Protein Kinase 25	biological_process:GO:0006468//protein phosphorylation;cellular_component:GO:0016021//integral component of membrane;molecular_function:GO:0005524//ATP binding;GO:0004672//protein kinase activity;
XP_010087734.1	7.08	1.88	-1.91302	Down	5.25868e-72	Hypothetical Protein L484_008930	NA
XP_010087740.1	5.13	2.24	-1.19546	Down	3.1897e-33	Hypothetical Protein L484_008937	biological_process:GO:0006470//protein dephosphorylation;cellular_component:GO:0016021//integral component of membrane;molecular_function:GO:0004721//phosphoprotein phosphatase activity;
XP_010087741.1	13.42	6.67	-1.00863	Down	1.46952e-22	Serine/Threonine-Protein Phosphatase Pp2A Catalytic Subunit	biological_process:GO:0006470//protein dephosphorylation;molecular_function:GO:0004721//phosphoprotein phosphatase activity;
XP_010087745.1	3.56	1.56	-1.19033	Down	3.6979e-07	Hypothetical Protein L484_008942	molecular_function:GO:0046983//protein dimerization activity;
XP_010087771.1	2.03	0.89	-1.1896	Down	8.51056e-10	Hypothetical Protein L484_016341	NA
XP_010087772.1	16.13	7.05	-1.19405	Down	1.52974e-19	Hypothetical Protein L484_016342	NA
XP_010087783.1	228.94	74.35	-1.62256	Down	0	40S Ribosomal Protein S15	biological_process:GO:0006412//translation;cellular_component:GO:0015935//small ribosomal subunit;molecular_function:GO:0003723//RNA binding;GO:0003735//structural constituent of ribosome;
XP_010087811.1	1.45	0.72	-1.00998	Down	0.000223956	Hypothetical Protein L484_001522	biological_process:GO:0031124//mRNA 3'-end processing;cellular_component:GO:0005849//mRNA cleavage factor complex;molecular_function:GO:0005524//ATP binding;
XP_010087832.1	1.56	0.67	-1.21931	Down	9.53518e-05	Mate Efflux Family Protein 6	biological_process:GO:0006855//drug transmembrane transport;cellular_component:GO:0016021//integral component of membrane;molecular_function:GO:0015238//drug transmembrane transporter activity;GO:0015297//antiporter activity;
XP_010087833.1	3.26	1.62	-1.00888	Down	4.60868e-15	Mate Efflux Family Protein 6	NA
XP_010087872.1	1.38	0.66	-1.06413	Down	1.5012e-10	Regulator Of Nonsense Transcripts 2	molecular_function:GO:0003723//RNA binding;
XP_010087899.1	6.87	2.49	-1.46416	Down	7.1998e-52	Hypothetical Protein L484_006035	NA
XP_010087924.1	1.7	0.53	-1.68147	Down	2.0929e-13	Hypothetical Protein L484_001374	NA
XP_010087927.1	129.23	49.78	-1.3763	Down	0	Stromal 70 Kda Heat Shock-Related Protein	biological_process:GO:0006457//protein folding;GO:0055114//oxidation-reduction process;molecular_function:GO:0032440//2-alkenal reductase [NAD(P)] activity;GO:0005524//ATP binding;GO:0051082//unfolded protein binding;
XP_010087951.1	10.21	4.51	-1.17878	Down	1.50508e-32	Cytochrome P450 86A2	biological_process:GO:0055114//oxidation-reduction process;cellular_component:GO:0016021//integral component of membrane;molecular_function:GO:0016705//oxidoreductase activity, acting on paired donors, with incorporation or reduction of molecular oxygen;GO:0020037//heme binding;GO:0005506//iron ion binding;GO:0004497//monooxygenase activity;
XP_010087983.1	0.99	0.34	-1.54189	Down	1.61847e-05	Hypothetical Protein L484_016854	biological_process:GO:0032259//methylation;cellular_component:GO:0016021//integral component of membrane;molecular_function:GO:0008168//methyltransferase activity;GO:0008270//zinc ion binding;
XP_010087997.1	1.17	0.08	-3.87036	Down	3.67656e-20	Pathogenesis-Related Homeodomain Protein	cellular_component:GO:0005634//nucleus;molecular_function:GO:0003677//DNA binding;GO:0008270//zinc ion binding;
XP_010087999.1	1.29	0.26	-2.31079	Down	3.2742e-14	Phd And Ring Finger Domain-Containing Protein 1	molecular_function:GO:0008270//zinc ion binding;
XP_010088050.1	1.72	0.61	-1.49553	Down	2.67006e-07	Alpha N-Terminal Protein Methyltransferase 1	biological_process:GO:0006480//N-terminal protein amino acid methylation;molecular_function:GO:0008168//methyltransferase activity;
XP_010088056.1	1.95	0.57	-1.77444	Down	9.97312e-07	Hypothetical Protein L484_014760	NA
XP_010088067.1	3.46	1.51	-1.19622	Down	2.78108e-12	Tyrosyl-Dna Phosphodiesterase 1	biological_process:GO:0006281//DNA repair;cellular_component:GO:0005634//nucleus;molecular_function:GO:0008081//phosphoric diester hydrolase activity;
XP_010088069.1	0.81	0.01	-6.33985	Down	1.49575e-08	Gibberellin 2-Beta-Dioxygenase 8	biological_process:GO:0055114//oxidation-reduction process;molecular_function:GO:0046872//metal ion binding;GO:0051213//dioxygenase activity;
XP_010088078.1	3.29	0.91	-1.85415	Down	1.0324e-30	Hypothetical Protein L484_014824	cellular_component:GO:0016020//membrane;
XP_010088081.1	0.82	0.01	-6.35755	Down	1.12049e-11	Hypothetical Protein L484_014827	molecular_function:GO:0016740//transferase activity;
XP_010088101.1	1.42	0.39	-1.86434	Down	0.000228812	F-Box Protein Skip19	NA
XP_010088121.1	4.77	1.48	-1.68839	Down	7.14138e-15	Pentatricopeptide Repeat-Containing Protein	biological_process:GO:0006886//intracellular protein transport;GO:0061025//membrane fusion;GO:0016192//vesicle-mediated transport;cellular_component:GO:0005794//Golgi apparatus;GO:0016021//integral component of membrane;molecular_function:GO:0005484//SNAP receptor activity;
XP_010088136.1	1.81	0.52	-1.79941	Down	8.81218e-12	Polypyrimidine Tract-Binding Protein-1-Like Protein	biological_process:GO:0000381//regulation of alternative mRNA splicing, via spliceosome;GO:0009845//seed germination;cellular_component:GO:0005634//nucleus;GO:0000932//cytoplasmic mRNA processing body;molecular_function:GO:0000166//nucleotide binding;GO:0003676//nucleic acid binding;
XP_010088137.1	18.17	5.87	-1.63013	Down	4.26538e-46	Hypothetical Protein L484_013581	biological_process:GO:0009664//plant-type cell wall organization;cellular_component:GO:0016020//membrane;GO:0005618//cell wall;GO:0005576//extracellular region;
XP_010088145.1	3.04	1.4	-1.11864	Down	9.4897e-11	Hypothetical Protein L484_013589	molecular_function:GO:0008270//zinc ion binding;
XP_010088171.1	41.05	15.73	-1.38386	Down	4.29934e-117	Protein Grpe	biological_process:GO:0006457//protein folding;GO:0050790//regulation of catalytic activity;cellular_component:GO:0005759//mitochondrial matrix;GO:0009507//chloroplast;molecular_function:GO:0000774//adenyl-nucleotide exchange factor activity;GO:0051087//chaperone binding;GO:0042803//protein homodimerization activity;
XP_010088184.1	2.34	1.16	-1.01238	Down	2.53992e-05	Two-Component Response Regulator	biological_process:GO:0000160//phosphorelay signal transduction system;GO:0006355//regulation of transcription, DNA-templated;cellular_component:GO:0005634//nucleus;molecular_function:GO:0003677//DNA binding;
XP_010088193.1	1.33	0.34	-1.96782	Down	2.87066e-05	Hypothetical Protein L484_005539	NA
XP_010088194.1	4.48	1.01	-2.14914	Down	2.66914e-24	Mki67 Fha Domain-Interacting Nucleolar Phosphoprotein-Like Protein	NA
XP_010088195.1	23.13	9.85	-1.23157	Down	6.89498e-121	Hypothetical Protein L484_005541	biological_process:GO:0007010//cytoskeleton organization;molecular_function:GO:0008017//microtubule binding;
XP_010088214.1	2.52	0.86	-1.55102	Down	1.05257e-10	Trna-Dihydrouridine Synthase A	biological_process:GO:0002943//tRNA dihydrouridine synthesis;GO:0055114//oxidation-reduction process;molecular_function:GO:0017150//tRNA dihydrouridine synthase activity;GO:0050660//flavin adenine dinucleotide binding;
XP_010088216.1	4.37	1.92	-1.18653	Down	3.98864e-21	Histone-Lysine N-Methyltransferase Mll4	biological_process:GO:0032259//methylation;GO:0006259//DNA metabolic process;molecular_function:GO:0008168//methyltransferase activity;GO:0008270//zinc ion binding;
XP_010088249.1	14.57	3.4	-2.09939	Down	5.19792e-88	31 Kda Ribonucleoprotein	cellular_component:GO:0030529//ribonucleoprotein complex;GO:0019013//viral nucleocapsid;molecular_function:GO:0000166//nucleotide binding;GO:0003676//nucleic acid binding;
XP_010088256.1	11.26	2.76	-2.02847	Down	1.52265e-116	Periodic Tryptophan Protein 2-Like Protein	biological_process:GO:0009553//embryo sac development;GO:0006364//rRNA processing;cellular_component:GO:0005730//nucleolus;
XP_010088265.1	4.46	1.63	-1.45217	Down	6.1707e-10	Hypothetical Protein L484_005141	NA
XP_010088276.1	2.01	0.36	-2.48113	Down	2.67178e-07	Putative S-Adenosyl-L-Methionine-Dependent Methyltransferase	biological_process:GO:0032259//methylation;molecular_function:GO:0008168//methyltransferase activity;
XP_010088277.1	2.02	0.95	-1.08836	Down	2.00038e-09	Gamma-Tubulin Complex Component 4-Like Protein	biological_process:GO:0007020//microtubule nucleation;cellular_component:GO:0000922//spindle pole;GO:0005815//microtubule organizing center;GO:0005874//microtubule;GO:0005737//cytoplasm;molecular_function:GO:0043015//gamma-tubulin binding;
XP_010088280.1	0.52	0.01	-5.70044	Down	9.72218e-06	Hypothetical Protein L484_011095	NA
XP_010088282.1	0.87	0.3	-1.53605	Down	1.61847e-05	Poly [Adp-Ribose] Polymerase 2	biological_process:GO:0006273//lagging strand elongation;GO:0051103//DNA ligation involved in DNA repair;GO:0006303//double-strand break repair via nonhomologous end joining;GO:0006471//protein ADP-ribosylation;cellular_component:GO:0005634//nucleus;GO:0005737//cytoplasm;molecular_function:GO:0003910//DNA ligase (ATP) activity;GO:0003950//NAD+ ADP-ribosyltransferase activity;
XP_010088294.1	59.52	14.68	-2.01952	Down	0	Epoxide Hydrolase 2	cellular_component:GO:0005777//peroxisome;molecular_function:GO:0016787//hydrolase activity;
XP_010088328.1	7.78	3.26	-1.2549	Down	1.08149e-07	Hypothetical Protein L484_005843	NA
XP_010088344.1	0.46	0.06	-2.9386	Down	0.000140068	Aspartic Proteinase-Like Protein 2	biological_process:GO:0006508//proteolysis;cellular_component:GO:0016021//integral component of membrane;molecular_function:GO:0004190//aspartic-type endopeptidase activity;
XP_010088345.1	2.07	0.94	-1.1389	Down	1.11976e-11	Ribonuclease E	biological_process:GO:0006396//RNA processing;GO:0090501//RNA phosphodiester bond hydrolysis;molecular_function:GO:2001070//starch binding;GO:0003723//RNA binding;GO:0004540//ribonuclease activity;
XP_010088346.1	30.73	9.71	-1.6621	Down	1.05261e-187	Hypothetical Protein L484_004854	cellular_component:GO:0016021//integral component of membrane;
XP_010088351.1	21.51	9.96	-1.11079	Down	5.09174e-49	Heterogeneous Nuclear Ribonucleoprotein 27C	cellular_component:GO:0030529//ribonucleoprotein complex;GO:0019013//viral nucleocapsid;molecular_function:GO:0000166//nucleotide binding;GO:0003676//nucleic acid binding;
XP_010088353.1	13.71	5.6	-1.29173	Down	4.75038e-38	Hypothetical Protein L484_004861	cellular_component:GO:0016021//integral component of membrane;
XP_010088384.1	1.62	0.19	-3.09192	Down	2.70168e-07	60S Ribosomal Protein L28-2	NA
XP_010088401.1	6.12	1.49	-2.03822	Down	4.09788e-17	1-Acyl-Sn-Glycerol-3-Phosphate Acyltransferase 2	biological_process:GO:0008152//metabolic process;cellular_component:GO:0016021//integral component of membrane;molecular_function:GO:0016746//transferase activity, transferring acyl groups;GO:0046983//protein dimerization activity;GO:0003676//nucleic acid binding;
XP_010088410.1	1.63	0.53	-1.62081	Down	0.000199362	Hypothetical Protein L484_009343	NA
XP_010088426.1	4.09	1.27	-1.68727	Down	6.17236e-12	Hypothetical Protein L484_018198	molecular_function:GO:0008270//zinc ion binding;GO:0003676//nucleic acid binding;
XP_010088439.1	3.99	1.88	-1.08566	Down	5.18044e-13	Putative L-Type Lectin-Domain Containing Receptor Kinase S.7	biological_process:GO:0006468//protein phosphorylation;cellular_component:GO:0016021//integral component of membrane;molecular_function:GO:0030246//carbohydrate binding;GO:0004674//protein serine/threonine kinase activity;GO:0005524//ATP binding;
XP_010088444.1	2.26	0.64	-1.82018	Down	6.25394e-12	Nad-Dependent Deacetylase Sirtuin-6	molecular_function:GO:0070403//NAD+ binding;
XP_010088447.1	135.54	47.68	-1.50726	Down	0	Hypothetical Protein L484_018219	NA
XP_010088449.1	72.88	11.91	-2.61335	Down	4.00874e-245	Hypothetical Protein L484_018221	NA
XP_010088456.1	1.55	0.69	-1.1676	Down	2.33444e-07	Cysteine Synthase 2	biological_process:GO:0006535//cysteine biosynthetic process from serine;cellular_component:GO:0016021//integral component of membrane;GO:0005737//cytoplasm;molecular_function:GO:0030170//pyridoxal phosphate binding;
XP_010088464.1	11.34	3.65	-1.63545	Down	1.44022e-43	Mitochondrial Import Inner Membrane Translocase Subunit Tim50	NA
XP_010088468.1	1.23	0.01	-6.94251	Down	1.72386e-14	Hypothetical Protein L484_018242	NA
XP_010088470.1	95.94	39.5	-1.28028	Down	2.46362e-139	30S Ribosomal Protein S10	biological_process:GO:0006412//translation;cellular_component:GO:0005840//ribosome;molecular_function:GO:0003723//RNA binding;GO:0003735//structural constituent of ribosome;
XP_010088493.1	22.79	10.61	-1.10298	Down	8.12e-62	Hypothetical Protein L484_013698	biological_process:GO:0009959//negative gravitropism;GO:0060359//response to ammonium ion;GO:0043157//response to cation stress;GO:0009658//chloroplast organization;GO:0006508//proteolysis;GO:0048564//photosystem I assembly;GO:0010207//photosystem II assembly;GO:0010027//thylakoid membrane organization;cellular_component:GO:0016021//integral component of membrane;GO:0009507//chloroplast;molecular…
XP_010088494.1	0.84	0.19	-2.14439	Down	6.73714e-06	Histone-Lysine N-Methyltransferase	biological_process:GO:0006857//oligopeptide transport;GO:0034968//histone lysine methylation;cellular_component:GO:0005634//nucleus;GO:0016021//integral component of membrane;GO:0005694//chromosome;molecular_function:GO:0008270//zinc ion binding;GO:0005215//transporter activity;GO:0018024//histone-lysine N-methyltransferase activity;
XP_010088496.1	1.31	0.35	-1.90414	Down	1.54742e-14	Putative Inactive Leucine-Rich Repeat Receptor-Like Protein Kinase	biological_process:GO:0006468//protein phosphorylation;GO:0055114//oxidation-reduction process;cellular_component:GO:0016021//integral component of membrane;molecular_function:GO:0032440//2-alkenal reductase [NAD(P)] activity;GO:0005524//ATP binding;GO:0004672//protein kinase activity;
XP_010088504.1	2.79	0.01	-8.12412	Down	2.28216e-36	Wd Repeat-Containing Protein 89-Like Protein	NA
XP_010088537.1	0.7	0.24	-1.54432	Down	1.36152e-07	Inositol Hexakisphosphate And Diphosphoinositol-Pentakisphosphate Kinase 1	biological_process:GO:0016310//phosphorylation;GO:0016311//dephosphorylation;molecular_function:GO:0016301//kinase activity;GO:0003993//acid phosphatase activity;
XP_010088538.1	0.76	0.34	-1.16046	Down	2.1291e-05	Hypothetical Protein L484_002078	biological_process:GO:0055114//oxidation-reduction process;cellular_component:GO:0016021//integral component of membrane;molecular_function:GO:0016491//oxidoreductase activity;
XP_010088545.1	21.85	6.46	-1.75803	Down	8.23724e-154	Rop Guanine Nucleotide Exchange Factor 1	biological_process:GO:0043547//positive regulation of GTPase activity;cellular_component:GO:0005829//cytosol;GO:0005886//plasma membrane;molecular_function:GO:0005089//Rho guanyl-nucleotide exchange factor activity;
XP_010088577.1	27.29	10.27	-1.40994	Down	1.76283e-71	Uracil Phosphoribosyltransferase	biological_process:GO:0006223//uracil salvage;molecular_function:GO:0004845//uracil phosphoribosyltransferase activity;
XP_010088581.1	2.11	0.8	-1.39917	Down	3.63008e-08	Uncharacterized Protein L484_016973	cellular_component:GO:0005759//mitochondrial matrix;
XP_010088585.1	10.29	4.98	-1.04703	Down	2.21106e-17	Aldo-Keto Reductase Family 4 Member C9	biological_process:GO:0055114//oxidation-reduction process;molecular_function:GO:0016491//oxidoreductase activity;
XP_010088593.1	3.65	0.9	-2.0199	Down	2.27564e-07	Hypothetical Protein L484_016986	NA
XP_010088594.1	5.15	1.98	-1.37907	Down	1.11129e-63	Hypothetical Protein L484_016987	molecular_function:GO:0046983//protein dimerization activity;
XP_010088631.1	0.62	0.01	-5.9542	Down	1.49575e-08	Putative Leucine-Rich Repeat Receptor-Like Serine/Threonine-Protein Kinase	biological_process:GO:0006468//protein phosphorylation;cellular_component:GO:0016021//integral component of membrane;molecular_function:GO:0004674//protein serine/threonine kinase activity;GO:0005524//ATP binding;
XP_010088632.1	1.12	0.23	-2.28379	Down	6.38502e-09	Putative Lrr Receptor-Like Serine/Threonine-Protein Kinase	biological_process:GO:0006468//protein phosphorylation;cellular_component:GO:0016021//integral component of membrane;molecular_function:GO:0004674//protein serine/threonine kinase activity;GO:0005524//ATP binding;
XP_010088646.1	2.19	1.04	-1.07435	Down	9.8116e-13	Trna Wybutosine-Synthesizing Protein	biological_process:GO:0008033//tRNA processing;molecular_function:GO:0016740//transferase activity;
XP_010088679.1	46.4	8.83	-2.39364	Down	8.50102e-231	Putative Aquaporin Pip1-4	biological_process:GO:0006810//transport;cellular_component:GO:0016021//integral component of membrane;molecular_function:GO:0005215//transporter activity;
XP_010088699.1	2.69	0.92	-1.5479	Down	7.21552e-17	Gtpase Der	cellular_component:GO:0016021//integral component of membrane;molecular_function:GO:0005525//GTP binding;
XP_010088711.1	26.69	12.65	-1.07716	Down	4.08914e-82	Hypothetical Protein L484_016497	NA
XP_010088718.1	0.77	0.38	-1.01886	Down	7.88276e-05	Hypothetical Protein L484_016504	cellular_component:GO:0016021//integral component of membrane;molecular_function:GO:0003824//catalytic activity;
XP_010088719.1	13.89	4.59	-1.59748	Down	1.05553e-62	Putative U3 Small Nucleolar Rna-Associated Protein 7	NA
XP_010088720.1	1.4	0.01	-7.12928	Down	2.65654e-12	Dehydrogenase/Reductase Sdr Family Member On Chromosome X	NA
XP_010088723.1	6.09	2.63	-1.21138	Down	2.50762e-12	Auxin-Induced Protein 5Ng4	biological_process:GO:0055085//transmembrane transport;cellular_component:GO:0016021//integral component of membrane;molecular_function:GO:0022857//transmembrane transporter activity;
XP_010088724.1	5.08	0.73	-2.79886	Down	3.17844e-82	Hypothetical Protein L484_016510	biological_process:GO:0010468//regulation of gene expression;cellular_component:GO:0005777//peroxisome;
XP_010088725.1	2.38	0.96	-1.30986	Down	1.74457e-10	Hypothetical Protein L484_016511	biological_process:GO:0010468//regulation of gene expression;cellular_component:GO:0005777//peroxisome;
XP_010088737.1	50.19	22.2	-1.17684	Down	0	Isoxaben-Resistant Protein 2	biological_process:GO:0030244//cellulose biosynthetic process;GO:0071555//cell wall organization;cellular_component:GO:0016021//integral component of membrane;GO:0005886//plasma membrane;molecular_function:GO:0016760//cellulose synthase (UDP-forming) activity;GO:0008270//zinc ion binding;
XP_010088768.1	5.04	1.6	-1.65535	Down	1.83494e-10	Hippocampus Abundant Transcript-Like Protein 1	biological_process:GO:0055085//transmembrane transport;cellular_component:GO:0016021//integral component of membrane;molecular_function:GO:0000166//nucleotide binding;GO:0003676//nucleic acid binding;
XP_010088775.1	4.63	2.31	-1.00312	Down	4.78144e-17	R3H Domain-Containing Protein 2	molecular_function:GO:0003676//nucleic acid binding;
XP_010088782.1	5.77	2.26	-1.35225	Down	4.86026e-18	Hypothetical Protein L484_018341	cellular_component:GO:0016021//integral component of membrane;molecular_function:GO:0016787//hydrolase activity;
XP_010088787.1	4.51	2.05	-1.1375	Down	1.96857e-12	Diphosphomevalonate Decarboxylase	biological_process:GO:0019287//isopentenyl diphosphate biosynthetic process, mevalonate pathway;cellular_component:GO:0005829//cytosol;molecular_function:GO:0005524//ATP binding;GO:0004163//diphosphomevalonate decarboxylase activity;
XP_010088796.1	26.14	10.2	-1.35769	Down	3.43048e-125	Subtilisin-Like Protease	biological_process:GO:0006508//proteolysis;molecular_function:GO:0004252//serine-type endopeptidase activity;
XP_010088797.1	1.67	0.64	-1.3837	Down	0.00010517	Hypothetical Protein L484_018358	NA
XP_010088806.1	49.42	15.7	-1.65433	Down	3.8656e-66	Hypothetical Protein L484_018367	cellular_component:GO:0005840//ribosome;
XP_010088817.1	11.32	3.64	-1.63686	Down	1.37176e-46	Hypothetical Protein L484_018379	biological_process:GO:0006541//glutamine metabolic process;GO:0006207//'de novo' pyrimidine nucleobase biosynthetic process;molecular_function:GO:0004088//carbamoyl-phosphate synthase (glutamine-hydrolyzing) activity;
XP_010088824.1	1.11	0.39	-1.50901	Down	1.18194e-13	Hypothetical Protein L484_020807	biological_process:GO:0015031//protein transport;
XP_010088834.1	14.07	6.16	-1.19162	Down	2.61372e-45	Hypothetical Protein L484_020817	NA
XP_010088851.1	0.98	0.07	-3.80735	Down	1.5966e-06	Hypothetical Protein L484_020835	NA
XP_010088864.1	1.85	0.91	-1.02359	Down	7.15954e-05	3-Hydroxyisobutyryl-Coa Hydrolase-Like Protein 3	molecular_function:GO:0003860//3-hydroxyisobutyryl-CoA hydrolase activity;
XP_010088869.1	1.58	0.72	-1.13386	Down	2.69258e-07	Trna (Guanine(37)-N1)-Methyltransferase 2	biological_process:GO:0030488//tRNA methylation;cellular_component:GO:0005759//mitochondrial matrix;GO:0005634//nucleus;molecular_function:GO:0052906//tRNA (guanine(37)-N(1))-methyltransferase activity;
XP_010088876.1	3.51	1.26	-1.47805	Down	3.7505e-05	Hypothetical Protein L484_020864	cellular_component:GO:0043231//intracellular membrane-bounded organelle;GO:0012505//endomembrane system;GO:0098588//bounding membrane of organelle;GO:0031410//cytoplasmic vesicle;GO:0044425//membrane part;GO:0044446//intracellular organelle part;
XP_010088878.1	1.11	0.01	-6.79442	Down	4.61744e-81	Dnaj Homolog Subfamily C Member 13	biological_process:GO:0000578//embryonic axis specification;GO:0009959//negative gravitropism;GO:0045324//late endosome to vacuole transport;GO:0042594//response to starvation;GO:0006623//protein targeting to vacuole;GO:0051301//cell division;GO:0007032//endosome organization;GO:0009638//phototropism;GO:0009793//embryo development ending in seed dormancy;GO:0009660//amyloplast organization;cellul…
XP_010088882.1	0.93	0.01	-6.53916	Down	8.42168e-05	Hypothetical Protein L484_020870	biological_process:GO:0009908//flower development;GO:0045165//cell fate commitment;GO:0048507//meristem development;GO:0009887//organ morphogenesis;GO:0003002//regionalization;
XP_010088883.1	2.2	0.17	-3.6939	Down	2.12438e-11	Hypothetical Protein L484_020871	cellular_component:GO:0005622//intracellular;molecular_function:GO:0008270//zinc ion binding;
XP_010088890.1	123.65	37.3	-1.72901	Down	0	Hypothetical Protein L484_020878	NA
XP_010088911.1	1.55	0.01	-7.27612	Down	9.70606e-11	Endoglucanase 24	biological_process:GO:0030245//cellulose catabolic process;molecular_function:GO:0008810//cellulase activity;
XP_010088917.1	2.06	0.99	-1.05714	Down	1.0879e-05	Ribosomal Protein S10	biological_process:GO:0006412//translation;cellular_component:GO:0005840//ribosome;molecular_function:GO:0003735//structural constituent of ribosome;
XP_010088920.1	3.69	0.89	-2.05174	Down	1.5431e-36	Hypothetical Protein L484_018547	biological_process:GO:0006355//regulation of transcription, DNA-templated;cellular_component:GO:0009506//plasmodesma;GO:0005739//mitochondrion;GO:0009507//chloroplast;molecular_function:GO:0003690//double-stranded DNA binding;
XP_010088924.1	34.92	9.15	-1.93221	Down	3.0267e-60	Dnaj Homolog Subfamily C Member 2	cellular_component:GO:0005634//nucleus;molecular_function:GO:0003677//DNA binding;
XP_010088950.1	2.67	0.86	-1.63443	Down	5.87884e-05	Psbp-Like Protein 1	biological_process:GO:0015979//photosynthesis;cellular_component:GO:0019898//extrinsic component of membrane;GO:0016021//integral component of membrane;GO:0009654//photosystem II oxygen evolving complex;molecular_function:GO:0005509//calcium ion binding;
XP_010088971.1	23.05	7.11	-1.69685	Down	3.98602e-36	10 Kda Chaperonin	biological_process:GO:0006986//response to unfolded protein;GO:0051085//chaperone mediated protein folding requiring cofactor;cellular_component:GO:0005759//mitochondrial matrix;molecular_function:GO:0046872//metal ion binding;GO:0005524//ATP binding;GO:0051082//unfolded protein binding;GO:0051087//chaperone binding;
XP_010088994.1	0.9	0.19	-2.24393	Down	4.44144e-10	Hypothetical Protein L484_020277	NA
XP_010089007.1	5.42	1.18	-2.19951	Down	4.82678e-24	Hypothetical Protein L484_020293	molecular_function:GO:0016740//transferase activity;
XP_010089010.1	24.02	9.22	-1.3814	Down	2.1158e-39	Hypothetical Protein L484_020296	NA
XP_010089018.1	3.39	1.25	-1.43936	Down	1.48226e-15	Hypothetical Protein L484_020304	NA
XP_010089029.1	7.08	1.23	-2.52509	Down	2.00138e-33	Maf-Like Protein	cellular_component:GO:0005737//cytoplasm;
XP_010089034.1	1.07	0.12	-3.1565	Down	1.46123e-07	Gata Transcription Factor 18	NA
XP_010089051.1	8.78	1.19	-2.88326	Down	2.2696e-27	Hypothetical Protein L484_024224	NA
XP_010089056.1	1.89	0.52	-1.8618	Down	5.56684e-07	Putative Polygalacturonase	biological_process:GO:0008152//metabolic process;molecular_function:GO:0016798//hydrolase activity, acting on glycosyl bonds;
XP_010089070.1	7.35	0.36	-4.35168	Down	4.20974e-70	Zinc Finger Protein Constans-Like 3	NA
XP_010089088.1	2.89	1.12	-1.36757	Down	4.5166e-09	Mitogen-Activated Protein Kinase Kinase Kinase 2	biological_process:GO:0010098//suspensor development;GO:0023014//signal transduction by phosphorylation;GO:0010103//stomatal complex morphogenesis;GO:0010229//inflorescence development;cellular_component:GO:0005737//cytoplasm;molecular_function:GO:0005524//ATP binding;GO:0004702//receptor signaling protein serine/threonine kinase activity;
XP_010089095.1	5.19	1.38	-1.91107	Down	1.9716e-44	Udp-N-Acetylmuramoyl-L-Alanyl-D-Glutamate--2, 6-Diaminopimelate Ligase	biological_process:GO:0009058//biosynthetic process;GO:0051301//cell division;GO:0008360//regulation of cell shape;cellular_component:GO:0005737//cytoplasm;molecular_function:GO:0005524//ATP binding;GO:0016881//acid-amino acid ligase activity;
XP_010089099.1	15.31	5.19	-1.56067	Down	5.72264e-80	Glutamine Amidotransferase	biological_process:GO:0006541//glutamine metabolic process;GO:0006177//GMP biosynthetic process;cellular_component:GO:0005829//cytosol;molecular_function:GO:0003922//GMP synthase (glutamine-hydrolyzing) activity;GO:0005524//ATP binding;GO:0016462//pyrophosphatase activity;GO:0016740//transferase activity;
XP_010089103.1	1.64	0.55	-1.57619	Down	1.95161e-13	Hypothetical Protein L484_024277	biological_process:GO:0006810//transport;cellular_component:GO:0016021//integral component of membrane;
XP_010089106.1	2.02	0.6	-1.75132	Down	1.76752e-08	Hypothetical Protein L484_024280	NA
XP_010089115.1	12.59	5.63	-1.16107	Down	2.4191e-38	Hypothetical Protein L484_024290	cellular_component:GO:0016021//integral component of membrane;molecular_function:GO:0003677//DNA binding;
XP_010089130.1	6.5	2.43	-1.41948	Down	6.01898e-65	Putative Lrr Receptor-Like Serine/Threonine-Protein Kinase	biological_process:GO:0000469//cleavage involved in rRNA processing;GO:0006468//protein phosphorylation;GO:0090502//RNA phosphodiester bond hydrolysis, endonucleolytic;GO:0042274//ribosomal small subunit biogenesis;cellular_component:GO:0016021//integral component of membrane;molecular_function:GO:0004521//endoribonuclease activity;GO:0005524//ATP binding;GO:0004672//protein kinase activity;
XP_010089131.1	0.45	0.05	-3.16993	Down	6.15204e-14	Hypothetical Protein L484_024306	biological_process:GO:0000469//cleavage involved in rRNA processing;GO:0006468//protein phosphorylation;GO:0090502//RNA phosphodiester bond hydrolysis, endonucleolytic;GO:0042274//ribosomal small subunit biogenesis;cellular_component:GO:0016021//integral component of membrane;molecular_function:GO:0004521//endoribonuclease activity;GO:0005524//ATP binding;GO:0004672//protein kinase activity;
XP_010089139.1	8.89	4.41	-1.0114	Down	1.65127e-10	Pollen-Specific Protein Sf3	NA
XP_010089141.1	1.69	0.21	-3.00856	Down	1.4011e-27	Putative Dead-Box Atp-Dependent Rna Helicase 48	molecular_function:GO:0005524//ATP binding;GO:0004386//helicase activity;GO:0003676//nucleic acid binding;
XP_010089152.1	2.02	0.16	-3.65821	Down	2.15526e-09	Hypothetical Protein L484_000641	NA
XP_010089160.1	103.91	48.26	-1.10643	Down	1.81972e-213	Histone Deacetylase Hdt1	molecular_function:GO:0046872//metal ion binding;
XP_010089170.1	8.35	4.1	-1.02615	Down	1.28008e-17	Pre-Rrna-Processing Protein Esf2	molecular_function:GO:0000166//nucleotide binding;GO:0003676//nucleic acid binding;
XP_010089174.1	2.91	0.57	-2.35199	Down	1.84902e-22	Hypothetical Protein L484_002511	NA
XP_010089180.1	1.12	0.46	-1.28379	Down	1.39359e-07	E3 Ubiquitin-Protein Ligase Rglg2	molecular_function:GO:0008270//zinc ion binding;GO:0016874//ligase activity;
XP_010089184.1	11.67	0.55	-4.40723	Down	3.05948e-107	Gdsl Esterase/Lipase	molecular_function:GO:0016788//hydrolase activity, acting on ester bonds;
XP_010089187.1	2.73	0.49	-2.47805	Down	1.08689e-39	Putative Cysteine Synthase	biological_process:GO:0008652//cellular amino acid biosynthetic process;GO:0006535//cysteine biosynthetic process from serine;molecular_function:GO:0004124//cysteine synthase activity;GO:0016740//transferase activity;
XP_010089214.1	0.77	0.31	-1.31259	Down	3.71038e-07	Hypothetical Protein L484_005705	NA
XP_010089225.1	4.47	0.21	-4.41181	Down	8.4514e-24	Hypothetical Protein L484_002500	NA
XP_010089248.1	1.86	0.31	-2.58496	Down	3.1945e-22	Hypothetical Protein L484_021777	biological_process:GO:0006886//intracellular protein transport;cellular_component:GO:0005784//Sec61 translocon complex;GO:0016021//integral component of membrane;
XP_010089266.1	0.15	0.01	-3.90689	Down	4.10066e-05	Elongation Factor G	biological_process:GO:0070125//mitochondrial translational elongation;cellular_component:GO:0005739//mitochondrion;molecular_function:GO:0003746//translation elongation factor activity;GO:0005525//GTP binding;GO:0003924//GTPase activity;
XP_010089274.1	1.5	0.41	-1.87127	Down	1.05654e-12	Hypothetical Protein L484_021804	molecular_function:GO:0016787//hydrolase activity;
XP_010089275.1	1.83	0.87	-1.07276	Down	6.39534e-06	Hypothetical Protein L484_021805	biological_process:GO:0044699//single-organism process;GO:0009987//cellular process;
XP_010089296.1	3.39	1.43	-1.24527	Down	0.000217554	Hypothetical Protein L484_021827	NA
XP_010089297.1	1.7	0.56	-1.60204	Down	1.22734e-07	Hypothetical Protein L484_021828	NA
XP_010089363.1	2.49	0.99	-1.33065	Down	1.17553e-07	Hypothetical Protein L484_010180	NA
XP_010089366.1	1.44	0.01	-7.16993	Down	1.71814e-24	Uncharacterized Protein Ynbb	molecular_function:GO:0003824//catalytic activity;GO:0030170//pyridoxal phosphate binding;
XP_010089382.1	2.96	1.33	-1.15417	Down	2.36536e-08	Pap-Specific Phosphatase Hal2-Like Protein	biological_process:GO:0006790//sulfur compound metabolic process;GO:0016311//dephosphorylation;GO:0046854//phosphatidylinositol phosphorylation;molecular_function:GO:0008441//3'(2'),5'-bisphosphate nucleotidase activity;
XP_010089389.1	13.65	5.43	-1.32988	Down	3.35846e-82	Serine/Threonine-Protein Kinase Kipk	biological_process:GO:0006468//protein phosphorylation;molecular_function:GO:0005524//ATP binding;GO:0004672//protein kinase activity;
XP_010089404.1	1.55	0.37	-2.06667	Down	3.30882e-09	Hypothetical Protein L484_013795	cellular_component:GO:0016021//integral component of membrane;
XP_010089420.1	24.2	8.35	-1.53516	Down	2.37098e-75	Hypothetical Protein L484_013813	biological_process:GO:0006099//tricarboxylic acid cycle;GO:0015977//carbon fixation;GO:0000027//ribosomal large subunit assembly;GO:0000463//maturation of LSU-rRNA from tricistronic rRNA transcript (SSU-rRNA, 5.8S rRNA, LSU-rRNA);cellular_component:GO:0005730//nucleolus;molecular_function:GO:0008964//phosphoenolpyruvate carboxylase activity;GO:0019843//rRNA binding;
XP_010089421.1	1.84	0.73	-1.33374	Down	6.57432e-08	Hypothetical Protein L484_013814	NA
XP_010089424.1	5.71	0.98	-2.54264	Down	3.8712e-56	Dead-Box Atp-Dependent Rna Helicase 39	molecular_function:GO:0005524//ATP binding;GO:0004386//helicase activity;GO:0003676//nucleic acid binding;
XP_010089427.1	10.12	3.93	-1.36461	Down	1.36252e-50	Polyadenylate-Binding Protein 3	cellular_component:GO:0005737//cytoplasm;molecular_function:GO:0003723//RNA binding;GO:0000166//nucleotide binding;
XP_010089431.1	2.04	0.69	-1.5639	Down	3.10862e-12	Hypothetical Protein L484_002732	molecular_function:GO:0008270//zinc ion binding;
XP_010089432.1	1.58	0.65	-1.28141	Down	6.43932e-09	Trna Pseudouridine(38/39) Synthase	biological_process:GO:0001522//pseudouridine synthesis;GO:0008033//tRNA processing;molecular_function:GO:0003723//RNA binding;GO:0009982//pseudouridine synthase activity;
XP_010089439.1	1.84	0.85	-1.11417	Down	1.69312e-06	Uba And Ubx Domain-Containing Protein	NA
XP_010089442.1	5.01	1.79	-1.48485	Down	1.9878e-35	Serine/Threonine Protein Phosphatase 2A 59 Kda Regulatory Subunit B' Zeta Isoform	biological_process:GO:0007165//signal transduction;GO:0034047//regulation of protein phosphatase type 2A activity;cellular_component:GO:0000159//protein phosphatase type 2A complex;molecular_function:GO:0008601//protein phosphatase type 2A regulator activity;
XP_010089444.1	11.47	3.54	-1.69604	Down	3.95502e-61	Hypothetical Protein L484_004076	biological_process:GO:0055114//oxidation-reduction process;cellular_component:GO:0009507//chloroplast;molecular_function:GO:0016491//oxidoreductase activity;
XP_010089457.1	2.07	0.79	-1.38971	Down	2.0696e-08	Hypothetical Protein L484_003131	NA
XP_010089466.1	2.73	0.21	-3.70044	Down	1.16704e-07	Cellulose Synthase-Like Protein H1	biological_process:GO:0030244//cellulose biosynthetic process;GO:0071555//cell wall organization;cellular_component:GO:0016021//integral component of membrane;molecular_function:GO:0016760//cellulose synthase (UDP-forming) activity;
XP_010089468.1	2.9	0.45	-2.68806	Down	1.2281e-37	Cellulose Synthase-Like Protein H1	biological_process:GO:0030244//cellulose biosynthetic process;GO:0071555//cell wall organization;cellular_component:GO:0016021//integral component of membrane;molecular_function:GO:0016760//cellulose synthase (UDP-forming) activity;
XP_010089479.1	3.2	1.03	-1.63543	Down	9.55144e-06	Pentatricopeptide Repeat-Containing Protein	NA
XP_010089485.1	2.51	1.07	-1.23008	Down	1.50845e-12	Atp-Dependent Helicase Rhp16	molecular_function:GO:0005524//ATP binding;GO:0008270//zinc ion binding;GO:0004386//helicase activity;
XP_010089499.1	1.44	0.31	-2.21573	Down	1.18936e-05	Putative Receptor-Like Protein Kinase	biological_process:GO:0006468//protein phosphorylation;cellular_component:GO:0016021//integral component of membrane;molecular_function:GO:0004674//protein serine/threonine kinase activity;GO:0005524//ATP binding;
XP_010089501.1	1.81	0.79	-1.19607	Down	2.25952e-05	Hypothetical Protein L484_006052	NA
XP_010089507.1	4.07	1.76	-1.20945	Down	1.81756e-43	Lysine-Specific Histone Demethylase 1-1-Like Protein	biological_process:GO:0006351//transcription, DNA-templated;GO:0055114//oxidation-reduction process;GO:0032259//methylation;cellular_component:GO:0005634//nucleus;molecular_function:GO:0003677//DNA binding;GO:0008168//methyltransferase activity;GO:0016491//oxidoreductase activity;
XP_010089513.1	1.18	0.01	-6.88264	Down	1.72672e-09	Hypothetical Protein L484_001155	cellular_component:GO:0016021//integral component of membrane;
XP_010089519.1	3.46	1.28	-1.43463	Down	5.26228e-08	Bag Family Molecular Chaperone Regulator 4	molecular_function:GO:0051087//chaperone binding;
XP_010089552.1	20.28	2.62	-2.95242	Down	3.60048e-101	Hypothetical Protein L484_004788	NA
XP_010089563.1	4.27	1.4	-1.60881	Down	1.71643e-38	Putative Serine/Threonine-Protein Kinase	biological_process:GO:0006468//protein phosphorylation;molecular_function:GO:0004674//protein serine/threonine kinase activity;GO:0005524//ATP binding;
XP_010089566.1	15.41	4.04	-1.93144	Down	3.70102e-54	Cell Division Topological Specificity Factor-Like Protein	biological_process:GO:0032955//regulation of barrier septum assembly;molecular_function:GO:0005515//protein binding;
XP_010089570.1	3.6	1.78	-1.01612	Down	1.21676e-10	Hypothetical Protein L484_020960	NA
XP_010089581.1	2.47	0.43	-2.5221	Down	6.79428e-22	Trna (Guanosine(18)-2'-O)-Methyltransferase	biological_process:GO:0002938//tRNA guanine ribose methylation;molecular_function:GO:0003723//RNA binding;GO:0009020//tRNA (guanosine-2'-O-)-methyltransferase activity;
XP_010089591.1	5.7	2.37	-1.26607	Down	1.14708e-23	Hypothetical Protein L484_020983	NA
XP_010089608.1	9.2	4.47	-1.04136	Down	6.96372e-20	Hypothetical Protein L484_021000	NA
XP_010089624.1	1.95	0.37	-2.39788	Down	2.06992e-51	Hypothetical Protein L484_021017	NA
XP_010089626.1	7.56	1.82	-2.05445	Down	6.58408e-41	Ribosome Biogenesis Protein Wdr12-Like Protein	biological_process:GO:0000466//maturation of 5.8S rRNA from tricistronic rRNA transcript (SSU-rRNA, 5.8S rRNA, LSU-rRNA);GO:0000463//maturation of LSU-rRNA from tricistronic rRNA transcript (SSU-rRNA, 5.8S rRNA, LSU-rRNA);cellular_component:GO:0005654//nucleoplasm;GO:0009506//plasmodesma;GO:0005730//nucleolus;GO:0030687//preribosome, large subunit precursor;molecular_function:GO:0043021//ribonucl…
XP_010089629.1	3.58	1.27	-1.49513	Down	2.51314e-13	Hypothetical Protein L484_021022	cellular_component:GO:0005634//nucleus;molecular_function:GO:0003723//RNA binding;
XP_010089633.1	5.13	0.89	-2.52708	Down	4.63574e-23	Hypothetical Protein L484_021026	NA
XP_010089634.1	23.1	11.33	-1.02774	Down	9.12564e-09	Hypothetical Protein L484_021027	NA
XP_010089640.1	2.91	0.61	-2.25414	Down	1.59585e-21	Anthocyanin 5-Aromatic Acyltransferase	molecular_function:GO:0016747//transferase activity, transferring acyl groups other than amino-acyl groups;
XP_010089650.1	0.76	0.15	-2.34104	Down	4.63002e-16	Hypothetical Protein L484_021043	biological_process:GO:0051513//regulation of monopolar cell growth;
XP_010089661.1	6.52	0.64	-3.34873	Down	6.79982e-07	Hypothetical Protein L484_004085	NA
XP_010089662.1	7.09	2.51	-1.4981	Down	3.92174e-10	20 Kda Chaperonin	biological_process:GO:0009987//cellular process;molecular_function:GO:0005488//binding;
XP_010089663.1	82.67	25.57	-1.69291	Down	0	Auxin Response Factor 19	biological_process:GO:0006355//regulation of transcription, DNA-templated;GO:0009734//auxin-activated signaling pathway;cellular_component:GO:0005634//nucleus;molecular_function:GO:0003677//DNA binding;
XP_010089665.1	0.52	0.01	-5.70044	Down	6.30882e-08	Hypothetical Protein L484_004089	cellular_component:GO:0016021//integral component of membrane;
XP_010089667.1	5.95	2.93	-1.02199	Down	1.96208e-30	Hypothetical Protein L484_004091	NA
XP_010089676.1	173.54	55.77	-1.63771	Down	0	Peroxiredoxin Q	biological_process:GO:0055114//oxidation-reduction process;molecular_function:GO:0016209//antioxidant activity;GO:0016491//oxidoreductase activity;
XP_010089704.1	5.08	1.05	-2.27444	Down	8.31774e-29	Gdsl Esterase/Lipase 5	molecular_function:GO:0016788//hydrolase activity, acting on ester bonds;
XP_010089708.1	7.78	2.7	-1.52681	Down	2.52412e-50	Subtilisin-Like Protease	biological_process:GO:0006508//proteolysis;molecular_function:GO:0004252//serine-type endopeptidase activity;
XP_010089730.1	1.18	0.34	-1.79518	Down	0.000200362	Hypothetical Protein L484_013924	NA
XP_010089753.1	2.92	1.2	-1.28293	Down	1.13379e-08	Sphingoid Base Hydroxylase 2	biological_process:GO:0046520//sphingoid biosynthetic process;GO:0009640//photomorphogenesis;GO:0055114//oxidation-reduction process;GO:0006633//fatty acid biosynthetic process;cellular_component:GO:0005783//endoplasmic reticulum;GO:0005794//Golgi apparatus;GO:0016021//integral component of membrane;molecular_function:GO:0005506//iron ion binding;GO:0016491//oxidoreductase activity;
XP_010089765.1	0.5	0.01	-5.64386	Down	4.10066e-05	Putative Dolichyl Pyrophosphate Glc1Man9Glcnac2 Alpha-1,3-Glucosyltransferase	biological_process:GO:0006490//oligosaccharide-lipid intermediate biosynthetic process;GO:0006487//protein N-linked glycosylation;cellular_component:GO:0016021//integral component of membrane;GO:0005789//endoplasmic reticulum membrane;molecular_function:GO:0042281//dolichyl pyrophosphate Man9GlcNAc2 alpha-1,3-glucosyltransferase activity;
XP_010089789.1	0.81	0.25	-1.69599	Down	1.12044e-05	Pyruvate Decarboxylase Isozyme 2	molecular_function:GO:0000287//magnesium ion binding;GO:0003824//catalytic activity;GO:0030976//thiamine pyrophosphate binding;
XP_010089796.1	27.71	13.33	-1.05573	Down	3.64574e-47	Methyl-Cpg-Binding Domain-Containing Protein 11	cellular_component:GO:0005634//nucleus;molecular_function:GO:0003677//DNA binding;
XP_010089800.1	1.43	0.48	-1.57491	Down	2.66892e-14	Protein Iq-Domain 1	cellular_component:GO:0005886//plasma membrane;
XP_010089821.1	94.76	34.68	-1.45017	Down	1.55727e-151	Ferredoxin-3	biological_process:GO:0022900//electron transport chain;molecular_function:GO:0009055//electron carrier activity;GO:0051537//2 iron, 2 sulfur cluster binding;GO:0046872//metal ion binding;
XP_010089852.1	1.31	0.01	-7.03342	Down	1.99668e-05	Subtilisin-Like Protease	biological_process:GO:0006508//proteolysis;cellular_component:GO:0005618//cell wall;molecular_function:GO:0004252//serine-type endopeptidase activity;
XP_010089855.1	54.33	18.3	-1.56991	Down	2.68206e-223	Fatty Acyl-Coa Reductase 3	biological_process:GO:0010025//wax biosynthetic process;GO:0055114//oxidation-reduction process;cellular_component:GO:0005783//endoplasmic reticulum;molecular_function:GO:0080019//fatty-acyl-CoA reductase (alcohol-forming) activity;
XP_010089893.1	2.69	0.99	-1.44211	Down	5.0782e-08	Vesicle Transport V-Snare 13	biological_process:GO:0006886//intracellular protein transport;GO:0061025//membrane fusion;GO:0016192//vesicle-mediated transport;cellular_component:GO:0005794//Golgi apparatus;GO:0016021//integral component of membrane;molecular_function:GO:0005484//SNAP receptor activity;
XP_010089894.1	5.3	2.53	-1.06685	Down	2.05982e-20	Two-Component Response Regulator-Like Protein	biological_process:GO:0016310//phosphorylation;GO:0006355//regulation of transcription, DNA-templated;GO:0010629//negative regulation of gene expression;GO:0000160//phosphorelay signal transduction system;GO:0010031//circumnutation;cellular_component:GO:0005622//intracellular;molecular_function:GO:0003677//DNA binding;GO:0016301//kinase activity;GO:0003700//sequence-specific DNA binding transcrip…
XP_010089911.1	2.39	0.55	-2.11951	Down	2.59364e-07	Dof Zinc Finger Protein	biological_process:GO:0006355//regulation of transcription, DNA-templated;molecular_function:GO:0003677//DNA binding;
XP_010089918.1	1.76	0.47	-1.90484	Down	5.33934e-06	Auxin-Induced Protein 5Ng4	NA
XP_010089922.1	3.45	1.28	-1.43045	Down	3.71378e-12	B3 Domain-Containing Protein Rem16	biological_process:GO:0006355//regulation of transcription, DNA-templated;cellular_component:GO:0005634//nucleus;molecular_function:GO:0003677//DNA binding;
XP_010089932.1	3.75	1.45	-1.37084	Down	6.8031e-06	Hypothetical Protein L484_014442	NA
XP_010089939.1	1.13	0.5	-1.17632	Down	6.00346e-08	Mitogen-Activated Protein Kinase Kinase Kinase A	biological_process:GO:0006468//protein phosphorylation;GO:0007020//microtubule nucleation;cellular_component:GO:0000922//spindle pole;GO:0005815//microtubule organizing center;molecular_function:GO:0043015//gamma-tubulin binding;GO:0005524//ATP binding;GO:0004672//protein kinase activity;
XP_010089940.1	1.44	0.59	-1.28728	Down	6.67336e-06	Hypothetical Protein L484_014451	biological_process:GO:0000723//telomere maintenance;
XP_010089941.1	1.35	0.18	-2.90689	Down	5.57674e-06	Hypothetical Protein L484_014452	cellular_component:GO:0005634//nucleus;
XP_010089943.1	4.27	1.52	-1.49016	Down	9.44638e-06	Thiol:Disulfide Interchange Protein Txla-Like Protein	biological_process:GO:0006662//glycerol ether metabolic process;GO:0055114//oxidation-reduction process;GO:0045454//cell redox homeostasis;cellular_component:GO:0005623//cell;molecular_function:GO:0015035//protein disulfide oxidoreductase activity;
XP_010089948.1	0.8	0.12	-2.73697	Down	1.67783e-06	Hypothetical Protein L484_014459	cellular_component:GO:0005886//plasma membrane;
XP_010089949.1	3.76	1.86	-1.01543	Down	0.000120913	Uncharacterized Protein L484_014460	cellular_component:GO:0005759//mitochondrial matrix;
XP_010089958.1	6.38	2.3	-1.47192	Down	5.50258e-29	U-Box Domain-Containing Protein 13	NA
XP_010089964.1	8.17	3.71	-1.13892	Down	7.30006e-11	Exosome Complex Component	NA
XP_010089966.1	3.24	1.62	-1	Down	0.000109066	Hypothetical Protein L484_008044	biological_process:GO:0009691//cytokinin biosynthetic process;molecular_function:GO:0016799//hydrolase activity, hydrolyzing N-glycosyl compounds;
XP_010089978.1	16.73	7.76	-1.10831	Down	1.00663e-87	Hypothetical Protein L484_008056	NA
XP_010089997.1	2.23	0.17	-3.71344	Down	1.11543e-11	3-Ketoacyl-Coa Synthase 11	biological_process:GO:0006633//fatty acid biosynthetic process;cellular_component:GO:0016021//integral component of membrane;molecular_function:GO:0016747//transferase activity, transferring acyl groups other than amino-acyl groups;
XP_010090016.1	1.72	0.61	-1.49553	Down	4.87618e-06	Hypothetical Protein L484_027246	NA
XP_010090020.1	4.46	0.73	-2.61108	Down	2.89218e-42	Hypothetical Protein L484_027250	NA
XP_010090027.1	1.46	0.51	-1.5174	Down	0.000217254	Inactive Protein Kinase	biological_process:GO:0006468//protein phosphorylation;molecular_function:GO:0005524//ATP binding;GO:0004672//protein kinase activity;
XP_010090028.1	1.64	0.33	-2.31316	Down	3.18318e-11	Hypothetical Protein L484_027258	biological_process:GO:2001289//lipid X metabolic process;GO:0008610//lipid biosynthetic process;cellular_component:GO:0005739//mitochondrion;molecular_function:GO:0008780//acyl-[acyl-carrier-protein]-UDP-N-acetylglucosamine O-acyltransferase activity;
XP_010090029.1	2.7	0.74	-1.86736	Down	3.31692e-13	Transcription Factor	biological_process:GO:0006355//regulation of transcription, DNA-templated;cellular_component:GO:0005634//nucleus;molecular_function:GO:0003677//DNA binding;GO:0008270//zinc ion binding;
XP_010090030.1	1.39	0.07	-4.31159	Down	6.9209e-09	K(+) Efflux Antiporter 4	biological_process:GO:1902600//hydrogen ion transmembrane transport;cellular_component:GO:0016021//integral component of membrane;molecular_function:GO:0015299//solute:proton antiporter activity;
XP_010090033.1	10.64	3.96	-1.42593	Down	1.05411e-29	Hypothetical Protein L484_027263	cellular_component:GO:0016021//integral component of membrane;
XP_010090038.1	2.17	0.76	-1.51362	Down	5.3437e-11	Hypothetical Protein L484_027269	cellular_component:GO:0009506//plasmodesma;
XP_010090043.1	8.85	4.07	-1.12065	Down	2.02872e-22	Putative Polyamine Oxidase 5	biological_process:GO:0055114//oxidation-reduction process;molecular_function:GO:0016491//oxidoreductase activity;
XP_010090056.1	4.54	1.37	-1.72852	Down	7.75426e-51	Chloroplastic Group Iia Intron Splicing Facilitator Crs1	molecular_function:GO:0003723//RNA binding;
XP_010090063.1	6.48	2.27	-1.5133	Down	2.1162e-13	Dna Repair Protein Reca-3-Like Protein	biological_process:GO:0010212//response to ionizing radiation;GO:0006334//nucleosome assembly;GO:0042148//strand invasion;GO:0006312//mitotic recombination;GO:0000730//DNA recombinase assembly;cellular_component:GO:0005634//nucleus;molecular_function:GO:0005524//ATP binding;GO:0003690//double-stranded DNA binding;GO:0004520//endodeoxyribonuclease activity;GO:0000150//recombinase activity;GO:00036…
XP_010090075.1	11.97	5.67	-1.078	Down	3.25462e-11	Hypothetical Protein L484_027306	NA
XP_010090077.1	3	1.17	-1.35845	Down	2.08966e-08	Eukaryotic Initiation Factor 4A-15	biological_process:GO:0006413//translational initiation;molecular_function:GO:0003743//translation initiation factor activity;GO:0005524//ATP binding;GO:0004386//helicase activity;
XP_010090078.1	1.96	0.58	-1.75673	Down	1.75617e-05	Glycylpeptide N-Tetradecanoyltransferase 1	biological_process:GO:0006499//N-terminal protein myristoylation;molecular_function:GO:0004379//glycylpeptide N-tetradecanoyltransferase activity;
XP_010090093.1	0.26	0.01	-4.70044	Down	2.30118e-11	Hypothetical Protein L484_027325	NA
XP_010090094.1	0.27	0.01	-4.75489	Down	4.7339e-06	Protein Phosphatase 2C 16	biological_process:GO:0006470//protein dephosphorylation;molecular_function:GO:0046872//metal ion binding;GO:0004722//protein serine/threonine phosphatase activity;
XP_010090123.1	335.19	138.28	-1.27739	Down	0	40S Ribosomal Protein S3-3	biological_process:GO:0006412//translation;cellular_component:GO:0015935//small ribosomal subunit;molecular_function:GO:0003723//RNA binding;GO:0003735//structural constituent of ribosome;
XP_010090131.1	1.68	0.37	-2.18286	Down	1.89172e-14	Putative Mediator Of Rna Polymerase Ii Transcription Subunit 20	biological_process:GO:0006357//regulation of transcription from RNA polymerase II promoter;cellular_component:GO:0016592//mediator complex;molecular_function:GO:0003713//transcription coactivator activity;GO:0001104//RNA polymerase II transcription cofactor activity;
XP_010090133.1	1.63	0.21	-2.95641	Down	5.13244e-05	Hypothetical Protein L484_027365	biological_process:GO:0032502//developmental process;GO:0006355//regulation of transcription, DNA-templated;cellular_component:GO:0005634//nucleus;molecular_function:GO:0005524//ATP binding;
XP_010090139.1	157.91	1.46	-6.75699	Down	0	Auxin-Binding Protein Abp19A	biological_process:GO:0050832//defense response to fungus;GO:0050829//defense response to Gram-negative bacterium;GO:0031640//killing of cells of other organism;GO:0050830//defense response to Gram-positive bacterium;cellular_component:GO:0048046//apoplast;molecular_function:GO:0045735//nutrient reservoir activity;GO:0030145//manganese ion binding;
XP_010090153.1	10.05	3.1	-1.69686	Down	2.2395e-29	Hypothetical Protein L484_027385	cellular_component:GO:0016021//integral component of membrane;
XP_010090154.1	2.33	1.11	-1.06977	Down	3.04706e-07	Hypothetical Protein L484_027386	NA
XP_010090157.1	0.59	0.08	-2.88264	Down	1.51894e-05	Tubulin--Tyrosine Ligase-Like Protein 12	biological_process:GO:0006464//cellular protein modification process;cellular_component:GO:0009507//chloroplast;molecular_function:GO:0016874//ligase activity;
XP_010090170.1	123.13	27.23	-2.17691	Down	0	Subtilisin-Like Protease	biological_process:GO:0006508//proteolysis;cellular_component:GO:0009505//plant-type cell wall;GO:0009506//plasmodesma;GO:0005794//Golgi apparatus;molecular_function:GO:0004252//serine-type endopeptidase activity;
XP_010090177.1	6.75	1.97	-1.77669	Down	2.08612e-26	Hypothetical Protein L484_027410	NA
XP_010090179.1	2.49	1.05	-1.24576	Down	8.1222e-05	Atp-Dependent Dna Helicase Q-Like 3	biological_process:GO:0006310//DNA recombination;molecular_function:GO:0005524//ATP binding;GO:0003676//nucleic acid binding;GO:0008026//ATP-dependent helicase activity;
XP_010090185.1	7.31	3.26	-1.165	Down	2.90598e-30	Hypothetical Protein L484_011173	molecular_function:GO:0003824//catalytic activity;
XP_010090186.1	1.21	0.18	-2.74894	Down	8.93214e-10	Hypothetical Protein L484_011175	NA
XP_010090189.1	723.93	96.43	-2.9083	Down	0	Hypothetical Protein L484_011178	cellular_component:GO:0016021//integral component of membrane;
XP_010090201.1	5.19	1.73	-1.58496	Down	6.47514e-38	Uncharacterized Protein L484_016537	biological_process:GO:0006810//transport;cellular_component:GO:0005643//nuclear pore;
XP_010090203.1	30.91	14.67	-1.0752	Down	2.64808e-121	Putative Calcium-Transporting Atpase 11, Plasma Membrane-Type	biological_process:GO:0070588//calcium ion transmembrane transport;cellular_component:GO:0016021//integral component of membrane;molecular_function:GO:0046872//metal ion binding;GO:0005524//ATP binding;GO:0005388//calcium-transporting ATPase activity;GO:0005516//calmodulin binding;
XP_010090204.1	10.86	4.7	-1.20829	Down	4.80166e-22	Hypothetical Protein L484_016542	cellular_component:GO:0016021//integral component of membrane;
XP_010090208.1	0.57	0.08	-2.83289	Down	1.51894e-05	Hypothetical Protein L484_016546	NA
XP_010090225.1	2.67	1.13	-1.24052	Down	4.18734e-12	Dna Repair Protein Reca-2-Like Protein	biological_process:GO:0010212//response to ionizing radiation;GO:0009408//response to heat;GO:0042148//strand invasion;GO:0006312//mitotic recombination;GO:0000002//mitochondrial genome maintenance;GO:0000730//DNA recombinase assembly;molecular_function:GO:0005524//ATP binding;GO:0003690//double-stranded DNA binding;GO:0004520//endodeoxyribonuclease activity;GO:0000150//recombinase activity;GO:00…
XP_010090233.1	1.65	0.43	-1.94006	Down	2.95334e-06	Ubiquitin Carboxyl-Terminal Hydrolase 13	molecular_function:GO:0016787//hydrolase activity;
XP_010090247.1	1.22	0.58	-1.07276	Down	0.000102984	Hypothetical Protein L484_003787	NA
XP_010090255.1	19.57	3.66	-2.41873	Down	5.036e-185	Trihelix Transcription Factor Gtl2	NA
XP_010090257.1	9.08	3.3	-1.46023	Down	2.56386e-45	Multisubstrate Pseudouridine Synthase 7	biological_process:GO:0001522//pseudouridine synthesis;molecular_function:GO:0003723//RNA binding;GO:0009982//pseudouridine synthase activity;
XP_010090259.1	11.37	2.03	-2.48568	Down	2.73826e-47	40S Ribosomal Protein S3A	biological_process:GO:0006412//translation;cellular_component:GO:0022627//cytosolic small ribosomal subunit;molecular_function:GO:0003735//structural constituent of ribosome;
XP_010090261.1	1.81	0.67	-1.43376	Down	7.39042e-10	Hypothetical Protein L484_006167	NA
XP_010090296.1	36.61	14.14	-1.37246	Down	4.95648e-86	Hypothetical Protein L484_024961	NA
XP_010090299.1	51.68	21.41	-1.27132	Down	2.5078e-164	Putative Amidase	molecular_function:GO:0016884//carbon-nitrogen ligase activity, with glutamine as amido-N-donor;
XP_010090307.1	3.26	1.62	-1.00888	Down	2.48886e-09	Hypothetical Protein L484_024972	NA
XP_010090309.1	0.48	0.01	-5.58496	Down	1.29567e-07	Methyltransferase-Like Protein 16	biological_process:GO:0032259//methylation;molecular_function:GO:0008168//methyltransferase activity;GO:0003676//nucleic acid binding;
XP_010090318.1	10.35	2.4	-2.10852	Down	6.68552e-52	Hypothetical Protein L484_024983	NA
XP_010090342.1	7.72	3.05	-1.33979	Down	1.11198e-30	Hypothetical Protein L484_025007	cellular_component:GO:0016021//integral component of membrane;
XP_010090353.1	40.11	10.2	-1.97539	Down	8.43438e-175	Elongation Factor Tu	biological_process:GO:0006414//translational elongation;cellular_component:GO:0005618//cell wall;GO:0005739//mitochondrion;molecular_function:GO:0005524//ATP binding;GO:0003746//translation elongation factor activity;GO:0003924//GTPase activity;GO:0050897//cobalt ion binding;GO:0008270//zinc ion binding;GO:0005525//GTP binding;
XP_010090357.1	3.19	1.4	-1.18813	Down	2.64162e-12	Btb/Poz And Math Domain-Containing Protein 2	NA
XP_010090361.1	1.09	0.01	-6.76818	Down	4.08706e-15	Rna Exonuclease 4	biological_process:GO:0090305//nucleic acid phosphodiester bond hydrolysis;molecular_function:GO:0004527//exonuclease activity;GO:0046872//metal ion binding;GO:0003676//nucleic acid binding;
XP_010090365.1	7.09	2.65	-1.41979	Down	1.5306e-14	Hypothetical Protein L484_025030	biological_process:GO:0071482//cellular response to light stimulus;GO:0009658//chloroplast organization;GO:0009965//leaf morphogenesis;GO:0010239//chloroplast mRNA processing;cellular_component:GO:0009513//etioplast;GO:0009501//amyloplast;GO:0009509//chromoplast;GO:0009537//proplastid;GO:0009507//chloroplast;
XP_010090374.1	3.1	1.21	-1.35726	Down	1.04648e-12	Putative Duf21 Domain-Containing Protein	cellular_component:GO:0016021//integral component of membrane;
XP_010090381.1	2.21	0.01	-7.7879	Down	1.98017e-30	Hypothetical Protein L484_025046	molecular_function:GO:0003676//nucleic acid binding;
XP_010090382.1	1.27	0.54	-1.2338	Down	4.18464e-06	Putative Isomerase	biological_process:GO:0009058//biosynthetic process;molecular_function:GO:0016853//isomerase activity;GO:0003676//nucleic acid binding;
XP_010090393.1	5.11	2.32	-1.1392	Down	1.02122e-20	Dna Repair Helicase Uvh6	biological_process:GO:0032508//DNA duplex unwinding;GO:0006289//nucleotide-excision repair;cellular_component:GO:0005634//nucleus;molecular_function:GO:0003677//DNA binding;GO:0005524//ATP binding;GO:0004003//ATP-dependent DNA helicase activity;
XP_010090397.1	1.3	0.43	-1.5961	Down	6.60562e-10	Mitochondrial Rho Gtpase 1	biological_process:GO:0007264//small GTPase mediated signal transduction;GO:0009737//response to abscisic acid;GO:0007005//mitochondrion organization;cellular_component:GO:0031307//integral component of mitochondrial outer membrane;molecular_function:GO:0005509//calcium ion binding;GO:0005525//GTP binding;GO:0003924//GTPase activity;
XP_010090398.1	8.65	2.02	-2.09834	Down	2.3261e-37	Hypothetical Protein L484_025063	NA
XP_010090399.1	5.64	2.43	-1.21474	Down	4.88266e-32	Uncharacterized Protein In Xyna 3'Region	biological_process:GO:0009228//thiamine biosynthetic process;GO:0010228//vegetative to reproductive phase transition of meristem;GO:0010027//thylakoid membrane organization;cellular_component:GO:0031969//chloroplast membrane;molecular_function:GO:0004789//thiamine-phosphate diphosphorylase activity;GO:0005525//GTP binding;
XP_010090402.1	7.79	0.96	-3.02052	Down	4.92638e-79	Hypothetical Protein L484_025067	NA
XP_010090405.1	11.1	3.97	-1.48335	Down	4.00542e-38	Patatin Group A-3	biological_process:GO:0016042//lipid catabolic process;molecular_function:GO:0016787//hydrolase activity;
XP_010090408.1	24.71	7	-1.81967	Down	7.9535e-149	Hypothetical Protein L484_025074	NA
XP_010090419.1	3.04	0.59	-2.36528	Down	4.00618e-18	40S Ribosomal Protein S24-2	NA
XP_010090421.1	105.07	31.51	-1.73747	Down	5.34374e-264	40S Ribosomal Protein S18	biological_process:GO:0006412//translation;cellular_component:GO:0005840//ribosome;molecular_function:GO:0003723//RNA binding;GO:0003735//structural constituent of ribosome;
XP_010090439.1	1.99	0.71	-1.48688	Down	1.57012e-07	Nac Domain-Containing Protein 78	NA
XP_010090441.1	1.3	0.46	-1.49881	Down	8.26044e-09	Nac Domain-Containing Protein 78	biological_process:GO:0006355//regulation of transcription, DNA-templated;cellular_component:GO:0005634//nucleus;molecular_function:GO:0003677//DNA binding;
XP_010090458.1	13.21	5.34	-1.30672	Down	1.30115e-23	Hypothetical Protein L484_011436	biological_process:GO:0006355//regulation of transcription, DNA-templated;cellular_component:GO:0005739//mitochondrion;GO:0009507//chloroplast;molecular_function:GO:0003690//double-stranded DNA binding;
XP_010090463.1	11.5	2.59	-2.15061	Down	8.25012e-47	Hypothetical Protein L484_011441	NA
XP_010090474.1	1.52	0.62	-1.29373	Down	1.76914e-05	Putative F-Box/Lrr-Repeat Protein	NA
XP_010090491.1	2.93	1.16	-1.33678	Down	9.9755e-11	Hypothetical Protein L484_012598	cellular_component:GO:0016021//integral component of membrane;
XP_010090492.1	3.63	0.71	-2.35408	Down	6.85976e-18	Nudix Hydrolase 26	molecular_function:GO:0016787//hydrolase activity;
XP_010090511.1	14.9	6	-1.31228	Down	8.9251e-72	Zinc Finger Protein	molecular_function:GO:0008270//zinc ion binding;
XP_010090526.1	1.53	0.57	-1.4245	Down	5.30958e-07	Outer Envelope Protein 61	NA
XP_010090528.1	8	1.52	-2.39593	Down	6.90356e-166	Kinesin-Like Protein Kif15	biological_process:GO:0007018//microtubule-based movement;molecular_function:GO:0005524//ATP binding;GO:0003777//microtubule motor activity;GO:0008017//microtubule binding;
XP_010090532.1	0.94	0.19	-2.30666	Down	1.06255e-08	Dna-Binding Protein Hexbp	molecular_function:GO:0046872//metal ion binding;GO:0003676//nucleic acid binding;
XP_010090541.1	5.8	0.93	-2.64075	Down	8.80978e-67	Hypothetical Protein L484_016591	NA
XP_010090554.1	31.69	12.78	-1.31014	Down	3.92434e-53	Hypothetical Protein L484_016604	biological_process:GO:0006633//fatty acid biosynthetic process;cellular_component:GO:0005737//cytoplasm;molecular_function:GO:0016836//hydro-lyase activity;
XP_010090573.1	0.15	0.01	-3.90689	Down	1.99668e-05	Tetratricopeptide Repeat Protein 7B	cellular_component:GO:0005886//plasma membrane;
XP_010090578.1	12.37	3.6	-1.78078	Down	4.96914e-15	Glycine-Rich Rna-Binding Protein 2	molecular_function:GO:0000166//nucleotide binding;GO:0003676//nucleic acid binding;
XP_010090582.1	26.08	3.9	-2.7414	Down	4.85808e-132	Hypothetical Protein L484_001700	cellular_component:GO:0016021//integral component of membrane;
XP_010090583.1	10.94	4.61	-1.24677	Down	6.50048e-36	Hypothetical Protein L484_001701	NA
XP_010090584.1	9.81	3.34	-1.55441	Down	2.0942e-31	2-Keto-3-Deoxy-L-Rhamnonate Aldolase	biological_process:GO:0005975//carbohydrate metabolic process;cellular_component:GO:0005737//cytoplasm;molecular_function:GO:0008672//2-dehydro-3-deoxyglucarate aldolase activity;
XP_010090586.1	0.61	0.01	-5.93074	Down	4.72604e-11	Translocase Of Chloroplast 132	biological_process:GO:0015689//molybdate ion transport;cellular_component:GO:0016021//integral component of membrane;molecular_function:GO:0015098//molybdate ion transmembrane transporter activity;GO:0005525//GTP binding;
XP_010090590.1	9.01	2.92	-1.62556	Down	8.79574e-55	Oligopeptide Transporter 7	biological_process:GO:0055085//transmembrane transport;cellular_component:GO:0016021//integral component of membrane;
XP_010090626.1	1.15	0.35	-1.71621	Down	2.78684e-05	Hypothetical Protein L484_003942	molecular_function:GO:0008270//zinc ion binding;
XP_010090638.1	1.2	0.45	-1.41504	Down	6.48436e-11	Histidine Kinase 3	biological_process:GO:0023014//signal transduction by phosphorylation;GO:0071329//cellular response to sucrose stimulus;GO:0010150//leaf senescence;GO:0006970//response to osmotic stress;GO:0009909//regulation of flower development;GO:0070417//cellular response to cold;GO:0042742//defense response to bacterium;GO:0034757//negative regulation of iron ion transport;GO:0010271//regulation of chlorop…
XP_010090647.1	1.93	0.39	-2.30705	Down	1.32121e-12	Hypothetical Protein L484_017451	NA
XP_010090656.1	9.11	4.36	-1.06312	Down	4.08868e-14	Hypothetical Protein L484_017462	NA
XP_010090664.1	17.45	6.68	-1.38531	Down	2.30524e-96	Glucose-6-Phosphate 1-Dehydrogenase	biological_process:GO:0006006//glucose metabolic process;GO:0006098//pentose-phosphate shunt;GO:0055114//oxidation-reduction process;molecular_function:GO:0050661//NADP binding;GO:0004345//glucose-6-phosphate dehydrogenase activity;
XP_010090678.1	11.03	2.25	-2.29344	Down	4.67582e-46	Hypothetical Protein L484_017484	NA
XP_010090683.1	7.83	1.52	-2.36494	Down	6.20906e-38	Bidirectional Sugar Transporter N3	biological_process:GO:0008643//carbohydrate transport;cellular_component:GO:0016021//integral component of membrane;
XP_010090685.1	4.81	0.9	-2.41804	Down	2.8953e-17	Delta(3,5)-Delta(2,4)-Dienoyl-Coa Isomerase	biological_process:GO:0008152//metabolic process;molecular_function:GO:0016853//isomerase activity;
XP_010090698.1	0.27	0.01	-4.75489	Down	1.99337e-10	Hypothetical Protein L484_013720	biological_process:GO:0042254//ribosome biogenesis;
XP_010090744.1	1.04	0.22	-2.24101	Down	1.31351e-12	Chloride Channel Protein Clc-E	biological_process:GO:0006821//chloride transport;cellular_component:GO:0016021//integral component of membrane;molecular_function:GO:0005247//voltage-gated chloride channel activity;
XP_010090746.1	2.12	0.13	-4.02748	Down	2.22046e-11	Ankyrin Repeat Domain-Containing Protein 2	NA
XP_010090768.1	35.49	14.91	-1.25113	Down	4.11028e-38	60S Ribosomal Protein L31	biological_process:GO:0006412//translation;cellular_component:GO:0005840//ribosome;molecular_function:GO:0003735//structural constituent of ribosome;
XP_010090788.1	0.38	0.09	-2.078	Down	0.000171209	Metal Tolerance Protein C1	biological_process:GO:0098655//cation transmembrane transport;cellular_component:GO:0016021//integral component of membrane;molecular_function:GO:0008324//cation transmembrane transporter activity;
XP_010090797.1	20.08	7.21	-1.47769	Down	9.97904e-67	Glutathione S-Transferase	cellular_component:GO:0005774//vacuolar membrane;GO:0005634//nucleus;GO:0009941//chloroplast envelope;GO:0009579//thylakoid;GO:0010319//stromule;GO:0009570//chloroplast stroma;molecular_function:GO:0004364//glutathione transferase activity;GO:0043295//glutathione binding;
XP_010090799.1	1.21	0.25	-2.27501	Down	4.10178e-06	Hypothetical Protein L484_009077	NA
XP_010090805.1	2.9	0.26	-3.47947	Down	8.32914e-07	Bifunctional Protein Fold	biological_process:GO:0055114//oxidation-reduction process;GO:0009396//folic acid-containing compound biosynthetic process;molecular_function:GO:0004488//methylenetetrahydrofolate dehydrogenase (NADP+) activity;
XP_010090828.1	0.36	0.06	-2.58496	Down	3.2209e-09	Abc Transporter G Family Member 5	cellular_component:GO:0016021//integral component of membrane;molecular_function:GO:0005524//ATP binding;GO:0016887//ATPase activity;
XP_010090832.1	1.53	0.01	-7.25739	Down	3.06678e-13	Sal1 Phosphatase	biological_process:GO:0006790//sulfur compound metabolic process;GO:0016311//dephosphorylation;GO:0046854//phosphatidylinositol phosphorylation;molecular_function:GO:0008441//3'(2'),5'-bisphosphate nucleotidase activity;
XP_010090835.1	1.15	0.01	-6.84549	Down	1.99668e-05	Group Ii Intron-Encoded Protein Ltra	biological_process:GO:0006397//mRNA processing;
XP_010090839.1	4.8	2.04	-1.23447	Down	2.27112e-09	Ribosomal Protein S2	biological_process:GO:0006412//translation;cellular_component:GO:0015935//small ribosomal subunit;molecular_function:GO:0003735//structural constituent of ribosome;
XP_010090841.1	1.62	0.62	-1.38565	Down	4.59404e-06	Putative Polygalacturonase	biological_process:GO:0005975//carbohydrate metabolic process;GO:0071555//cell wall organization;cellular_component:GO:0005576//extracellular region;GO:0016021//integral component of membrane;molecular_function:GO:0004650//polygalacturonase activity;
XP_010090843.1	1.02	0.01	-6.67243	Down	1.72386e-14	Hypothetical Protein L484_020702	molecular_function:GO:0008270//zinc ion binding;
XP_010090844.1	2.09	0.01	-7.70736	Down	3.52862e-24	Hypothetical Protein L484_020703	NA
XP_010090851.1	13.62	5.49	-1.31085	Down	2.41236e-51	Hypothetical Protein L484_020711	NA
XP_010090858.1	0.86	0.19	-2.17834	Down	7.9013e-16	Phosphatidylinositol 4-Kinase Beta 1	biological_process:GO:0048015//phosphatidylinositol-mediated signaling;GO:0046854//phosphatidylinositol phosphorylation;cellular_component:GO:0005622//intracellular;molecular_function:GO:0016301//kinase activity;
XP_010090863.1	1.85	0.82	-1.17383	Down	1.67815e-06	Hypothetical Protein L484_020723	cellular_component:GO:0016021//integral component of membrane;
XP_010090870.1	12.58	4.86	-1.3721	Down	4.26522e-31	50S Ribosomal Protein L3-2	biological_process:GO:0006412//translation;cellular_component:GO:0005840//ribosome;molecular_function:GO:0003735//structural constituent of ribosome;
XP_010090871.1	2.31	0.78	-1.56635	Down	3.66166e-10	Histone-Lysine N-Methyltransferase	biological_process:GO:0032259//methylation;molecular_function:GO:0008168//methyltransferase activity;GO:0008270//zinc ion binding;
XP_010090890.1	7.09	2.28	-1.63675	Down	1.80463e-32	Putative Oxidoreductase	NA
XP_010090900.1	4.54	2.15	-1.07836	Down	1.09038e-10	Uncharacterized Protein L484_005224	biological_process:GO:0055114//oxidation-reduction process;GO:0045454//cell redox homeostasis;cellular_component:GO:0005623//cell;molecular_function:GO:0015035//protein disulfide oxidoreductase activity;GO:0009055//electron carrier activity;
XP_010090908.1	3.64	1.71	-1.08994	Down	2.40216e-05	Putative Methyltransferase	biological_process:GO:0032259//methylation;cellular_component:GO:0005774//vacuolar membrane;GO:0005768//endosome;GO:0005802//trans-Golgi network;molecular_function:GO:0008757//S-adenosylmethionine-dependent methyltransferase activity;
XP_010090916.1	2.39	0.5	-2.25701	Down	6.73252e-15	Hypothetical Protein L484_004458	biological_process:GO:0010207//photosystem II assembly;cellular_component:GO:0009543//chloroplast thylakoid lumen;
XP_010090917.1	2.45	0.01	-7.93664	Down	3.54624e-09	40S Ribosomal Protein S18	NA
XP_010090930.1	2.21	0.37	-2.57845	Down	8.6429e-15	Nodulation Receptor Kinase	biological_process:GO:0006468//protein phosphorylation;cellular_component:GO:0016021//integral component of membrane;molecular_function:GO:0004674//protein serine/threonine kinase activity;GO:0005524//ATP binding;
XP_010090932.1	2.28	1.12	-1.02554	Down	1.88638e-07	Calcium-Binding Mitochondrial Carrier Protein Scamc-1	biological_process:GO:0055085//transmembrane transport;cellular_component:GO:0016021//integral component of membrane;molecular_function:GO:0005509//calcium ion binding;
XP_010090936.1	0.78	0.17	-2.19794	Down	1.31351e-12	Transcription-Repair-Coupling Factor	biological_process:GO:0016192//vesicle-mediated transport;cellular_component:GO:0016020//membrane;molecular_function:GO:0005524//ATP binding;GO:0004386//helicase activity;GO:0003676//nucleic acid binding;
XP_010090943.1	6.15	2.39	-1.36358	Down	5.91808e-40	Hypothetical Protein L484_007578	NA
XP_010090944.1	6.21	2.29	-1.43925	Down	1.45561e-20	Wd Repeat-Containing Protein Lwd1	NA
XP_010090961.1	7.81	3.24	-1.26933	Down	7.69182e-11	Hypothetical Protein L484_013620	NA
XP_010090964.1	1.95	0.87	-1.16439	Down	1.26666e-08	Phosphatidate Cytidylyltransferase	biological_process:GO:0016024//CDP-diacylglycerol biosynthetic process;cellular_component:GO:0016021//integral component of membrane;molecular_function:GO:0004605//phosphatidate cytidylyltransferase activity;
XP_010090984.1	1.16	0.01	-6.85798	Down	9.70606e-11	U4/U6.U5 Tri-Snrnp-Associated Protein 2	biological_process:GO:0016579//protein deubiquitination;molecular_function:GO:0036459//ubiquitinyl hydrolase activity;GO:0008270//zinc ion binding;
XP_010090997.1	2.5	0.7	-1.8365	Down	4.26592e-13	F-Box Protein	NA
XP_010090999.1	32.58	11.83	-1.46154	Down	6.85676e-186	Tetratricopeptide Repeat Protein 1	NA
XP_010091006.1	3.23	1.22	-1.40465	Down	3.02112e-09	F-Box Protein	NA
XP_010091016.1	2.61	1.08	-1.27302	Down	1.34111e-09	Hypothetical Protein L484_005052	biological_process:GO:0045493//xylan catabolic process;molecular_function:GO:0004553//hydrolase activity, hydrolyzing O-glycosyl compounds;
XP_010091020.1	1.62	0.34	-2.25239	Down	6.50728e-09	Histone H1	NA
XP_010091027.1	4.07	1.23	-1.72637	Down	1.43996e-09	Hypothetical Protein L484_000418	biological_process:GO:0006810//transport;cellular_component:GO:0016021//integral component of membrane;molecular_function:GO:0005215//transporter activity;
XP_010091029.1	1.59	0.52	-1.61244	Down	9.13702e-05	Hypothetical Protein L484_002198	biological_process:GO:0030036//actin cytoskeleton organization;cellular_component:GO:0005856//cytoskeleton;molecular_function:GO:0003779//actin binding;
XP_010091033.1	1121.29	523.8	-1.09807	Down	0	Non-Specific Lipid-Transfer Protein 1	biological_process:GO:0006869//lipid transport;molecular_function:GO:0008289//lipid binding;
XP_010091037.1	5.85	1.87	-1.6454	Down	2.40526e-26	Hypothetical Protein L484_006401	cellular_component:GO:0005739//mitochondrion;
XP_010091042.1	0.95	0.46	-1.04629	Down	1.27404e-06	Uncharacterized Ring Finger Protein	molecular_function:GO:0008270//zinc ion binding;
XP_010091058.1	1.09	0.24	-2.18322	Down	5.44596e-08	Hypothetical Protein L484_001276	biological_process:GO:0006260//DNA replication;molecular_function:GO:0003697//single-stranded DNA binding;
XP_010091104.1	1.42	0.55	-1.36839	Down	5.24012e-15	Regulatory-Associated Protein Of Tor 1	biological_process:GO:0031929//TOR signaling;cellular_component:GO:0031931//TORC1 complex;
XP_010091112.1	1.3	0.37	-1.81291	Down	3.68834e-05	Hypothetical Protein L484_011318	NA
XP_010091124.1	1.59	0.6	-1.40599	Down	7.6047e-08	Hypothetical Protein L484_011332	biological_process:GO:0055114//oxidation-reduction process;molecular_function:GO:0016491//oxidoreductase activity;
XP_010091131.1	1.59	0.13	-3.61244	Down	6.99864e-20	Putative Sugar Phosphate/Phosphate Translocator	biological_process:GO:0006511//ubiquitin-dependent protein catabolic process;GO:0016579//protein deubiquitination;cellular_component:GO:0016021//integral component of membrane;molecular_function:GO:0036459//ubiquitinyl hydrolase activity;
XP_010091137.1	1.35	0.41	-1.71926	Down	2.60236e-09	Putative Pentatricopeptide Repeat-Containing Protein	cellular_component:GO:0016021//integral component of membrane;molecular_function:GO:0004659//prenyltransferase activity;
XP_010091144.1	1.45	0.41	-1.82236	Down	1.41634e-05	Putative Dimethyladenosine Transferase	biological_process:GO:0031167//rRNA methylation;cellular_component:GO:0005739//mitochondrion;molecular_function:GO:0000179//rRNA (adenine-N6,N6-)-dimethyltransferase activity;
XP_010091151.1	2.61	0.51	-2.35548	Down	9.24786e-14	Dna-Directed Rna Polymerase 3	biological_process:GO:0006351//transcription, DNA-templated;molecular_function:GO:0003899//DNA-directed RNA polymerase activity;GO:0003677//DNA binding;
XP_010091158.1	10.45	4.37	-1.2578	Down	1.80273e-50	Hypothetical Protein L484_013950	NA
XP_010091171.1	1.25	0.24	-2.38082	Down	5.49446e-08	Hypothetical Protein L484_013964	biological_process:GO:0048236//plant-type spore development;GO:0042138//meiotic DNA double-strand break formation;GO:0007140//male meiosis;GO:0009555//pollen development;GO:0051026//chiasma assembly;GO:0009553//embryo sac development;GO:0000212//meiotic spindle organization;
XP_010091186.1	32.94	8.41	-1.96966	Down	0	Hypothetical Protein L484_002581	NA
XP_010091203.1	6.97	0.61	-3.51428	Down	9.0053e-48	Origin Recognition Complex Subunit 6	biological_process:GO:0006260//DNA replication;cellular_component:GO:0005664//nuclear origin of replication recognition complex;molecular_function:GO:0003677//DNA binding;
XP_010091206.1	5.94	0.48	-3.62936	Down	8.88012e-103	Dna (Cytosine-5)-Methyltransferase 1	biological_process:GO:0032259//methylation;cellular_component:GO:0005634//nucleus;molecular_function:GO:0008168//methyltransferase activity;GO:0003682//chromatin binding;
XP_010091214.1	1.69	0.3	-2.49399	Down	3.3586e-15	Putative E3 Ubiquitin-Protein Ligase Herc1	molecular_function:GO:0046872//metal ion binding;GO:0016874//ligase activity;
XP_010091215.1	1.69	0.01	-7.40088	Down	4.72604e-11	Hypothetical Protein L484_006533	NA
XP_010091216.1	146.2	46.36	-1.65699	Down	0	40S Ribosomal Protein S9-2	biological_process:GO:0045903//positive regulation of translational fidelity;cellular_component:GO:0022627//cytosolic small ribosomal subunit;molecular_function:GO:0003735//structural constituent of ribosome;GO:0019843//rRNA binding;
XP_010091224.1	1.55	0.47	-1.72154	Down	2.2583e-09	Smarca3-Like Protein 1	molecular_function:GO:0005524//ATP binding;GO:0008270//zinc ion binding;GO:0016818//hydrolase activity, acting on acid anhydrides, in phosphorus-containing anhydrides;GO:0003676//nucleic acid binding;
XP_010091237.1	5.11	1.73	-1.56255	Down	1.36251e-52	Hypothetical Protein L484_005261	NA
XP_010091241.1	0.86	0.16	-2.42626	Down	2.35566e-06	Hypothetical Protein L484_005265	biological_process:GO:0010223//secondary shoot formation;GO:1901601//strigolactone biosynthetic process;molecular_function:GO:0052689//carboxylic ester hydrolase activity;
XP_010091256.1	2.3	1	-1.20163	Down	7.51078e-12	Hypothetical Protein L484_010283	cellular_component:GO:0009507//chloroplast;
XP_010091269.1	1.15	0.01	-6.84549	Down	1.72672e-09	Crs2-Associated Factor 2	cellular_component:GO:0005739//mitochondrion;molecular_function:GO:0003723//RNA binding;
XP_010091282.1	7.83	2.87	-1.44796	Down	3.34356e-45	Hypothetical Protein L484_002910	cellular_component:GO:0005739//mitochondrion;
XP_010091292.1	6.54	2.48	-1.39895	Down	1.05166e-13	Cytochrome P450 82A3	molecular_function:GO:0005488//binding;GO:0016491//oxidoreductase activity;
XP_010091295.1	26.5	7.11	-1.89807	Down	1.5939e-26	Cytochrome P450 82G1	biological_process:GO:0055114//oxidation-reduction process;cellular_component:GO:0016021//integral component of membrane;molecular_function:GO:0016705//oxidoreductase activity, acting on paired donors, with incorporation or reduction of molecular oxygen;GO:0020037//heme binding;GO:0005506//iron ion binding;GO:0004497//monooxygenase activity;
XP_010091308.1	7.17	3.38	-1.08495	Down	3.06156e-15	Putative Pre-Mrna-Splicing Factor Atp-Dependent Rna Helicase	molecular_function:GO:0005524//ATP binding;GO:0008026//ATP-dependent helicase activity;GO:0003676//nucleic acid binding;
XP_010091319.1	2.35	0.78	-1.59111	Down	5.2382e-18	Hypothetical Protein L484_012212	NA
XP_010091324.1	4.11	1.27	-1.69431	Down	7.16264e-29	Hypothetical Protein L484_012217	molecular_function:GO:0008270//zinc ion binding;
XP_010091345.1	1.57	0.48	-1.70966	Down	1.44455e-07	Histone-Lysine N-Methyltransferase	biological_process:GO:0032259//methylation;molecular_function:GO:0046872//metal ion binding;GO:0008168//methyltransferase activity;
XP_010091346.1	1.33	0.46	-1.53172	Down	0.00018097	Putative Serine/Threonine-Protein Kinase Mps1	biological_process:GO:0007093//mitotic cell cycle checkpoint;GO:0051304//chromosome separation;GO:0006468//protein phosphorylation;molecular_function:GO:0004712//protein serine/threonine/tyrosine kinase activity;GO:0004674//protein serine/threonine kinase activity;GO:0005524//ATP binding;
XP_010091349.1	6.82	2.87	-1.24872	Down	1.59461e-28	Hypothetical Protein L484_020151	cellular_component:GO:0016021//integral component of membrane;
XP_010091367.1	10.99	4.13	-1.41198	Down	3.49778e-37	Methionine Aminotransferase	biological_process:GO:0009058//biosynthetic process;cellular_component:GO:0009507//chloroplast;molecular_function:GO:0008483//transaminase activity;GO:0030170//pyridoxal phosphate binding;
XP_010091377.1	2.23	0.59	-1.91826	Down	1.90234e-11	Transmembrane Emp24 Domain-Containing Protein 10	biological_process:GO:0006810//transport;cellular_component:GO:0016021//integral component of membrane;GO:0005789//endoplasmic reticulum membrane;
XP_010091385.1	6.9	2.19	-1.65567	Down	9.62544e-36	Lysm Domain-Containing Gpi-Anchored Protein 1	cellular_component:GO:0016021//integral component of membrane;
XP_010091386.1	2.23	0.97	-1.20099	Down	2.32466e-15	Atpase Family Aaa Domain-Containing Protein 5	biological_process:GO:0006281//DNA repair;GO:0007049//cell cycle;cellular_component:GO:0005634//nucleus;molecular_function:GO:0005524//ATP binding;
XP_010091388.1	1.08	0.16	-2.75489	Down	3.40986e-07	Hypothetical Protein L484_020190	biological_process:GO:0006950//response to stress;
XP_010091393.1	2.22	0.3	-2.88753	Down	3.40986e-07	Hypothetical Protein L484_020195	NA
XP_010091399.1	0.61	0.16	-1.93074	Down	1.16637e-07	Putative Protein Phosphatase 2C 49	biological_process:GO:0006470//protein dephosphorylation;molecular_function:GO:0046872//metal ion binding;GO:0004722//protein serine/threonine phosphatase activity;
XP_010091411.1	2.03	0.5	-2.02148	Down	7.08228e-11	Chlorophyll A-B Binding Protein 16	biological_process:GO:0009768//photosynthesis, light harvesting in photosystem I;GO:0009416//response to light stimulus;GO:0018298//protein-chromophore linkage;cellular_component:GO:0010287//plastoglobule;GO:0009535//chloroplast thylakoid membrane;GO:0016021//integral component of membrane;GO:0009941//chloroplast envelope;GO:0009522//photosystem I;molecular_function:GO:0046872//metal ion binding;…
XP_010091419.1	0.71	0.01	-6.14975	Down	8.39376e-15	Peptide Chain Release Factor 1	biological_process:GO:0006415//translational termination;cellular_component:GO:0005737//cytoplasm;molecular_function:GO:0043022//ribosome binding;GO:0016149//translation release factor activity, codon specific;
XP_010091431.1	0.87	0.42	-1.05063	Down	7.85886e-06	Putative S-Acyltransferase	biological_process:GO:0005975//carbohydrate metabolic process;GO:0071555//cell wall organization;cellular_component:GO:0005576//extracellular region;GO:0016021//integral component of membrane;molecular_function:GO:0008270//zinc ion binding;GO:0019706//protein-cysteine S-palmitoyltransferase activity;GO:0004650//polygalacturonase activity;
XP_010091434.1	48.13	20.84	-1.20758	Down	3.1254e-157	Protoporphyrinogen Oxidase	biological_process:GO:0055114//oxidation-reduction process;GO:0006779//porphyrin-containing compound biosynthetic process;molecular_function:GO:0004729//oxygen-dependent protoporphyrinogen oxidase activity;
XP_010091437.1	3.75	1.55	-1.27462	Down	1.68231e-26	Charged Multivesicular Body Protein 7	biological_process:GO:0007034//vacuolar transport;cellular_component:GO:0005622//intracellular;molecular_function:GO:0046983//protein dimerization activity;
XP_010091439.1	2.07	0.1	-4.37156	Down	2.63748e-16	Hypothetical Protein L484_013894	molecular_function:GO:0016787//hydrolase activity;
XP_010091442.1	6.6	1.74	-1.92338	Down	7.45952e-10	Peptidyl-Prolyl Cis-Trans Isomerase	biological_process:GO:0006457//protein folding;GO:0000413//protein peptidyl-prolyl isomerization;molecular_function:GO:0003755//peptidyl-prolyl cis-trans isomerase activity;
XP_010091443.1	0.41	0.01	-5.35755	Down	2.30502e-06	Hypothetical Protein L484_013899	NA
XP_010091447.1	0.84	0.01	-6.39232	Down	1.99668e-05	Hypothetical Protein L484_013903	NA
XP_010091451.1	1.55	0.28	-2.46877	Down	5.00958e-11	Hypothetical Protein L484_000760	NA
XP_010091453.1	0.96	0.21	-2.19265	Down	3.21622e-08	Hypothetical Protein L484_001722	biological_process:GO:0007094//mitotic spindle assembly checkpoint;
XP_010091466.1	1.22	0.22	-2.47131	Down	1.42436e-10	Reticulon-Like Protein	cellular_component:GO:0005783//endoplasmic reticulum;GO:0044425//membrane part;
XP_010091478.1	0.85	0.24	-1.82443	Down	3.2658e-08	Hypothetical Protein L484_010320	biological_process:GO:0060236//regulation of mitotic spindle organization;GO:0032147//activation of protein kinase activity;cellular_component:GO:0005874//microtubule;GO:0005819//spindle;
XP_010091480.1	12.42	5.33	-1.22046	Down	2.59868e-23	Squamosa Promoter-Binding-Like Protein 5	cellular_component:GO:0005634//nucleus;GO:0016021//integral component of membrane;molecular_function:GO:0003677//DNA binding;
XP_010091481.1	2.55	0.32	-2.99435	Down	2.77678e-29	Mitotic Checkpoint Serine/Threonine-Protein Kinase	biological_process:GO:0016310//phosphorylation;molecular_function:GO:0016301//kinase activity;
XP_010091505.1	1.11	0.36	-1.62449	Down	1.33824e-06	Hypothetical Protein L484_015932	NA
XP_010091509.1	1.08	0.19	-2.50696	Down	2.22872e-06	Hypothetical Protein L484_015936	NA
XP_010091519.1	1.78	0.31	-2.52154	Down	3.00274e-21	Putative Glycosyltransferase	cellular_component:GO:0016021//integral component of membrane;molecular_function:GO:0016740//transferase activity;
XP_010091525.1	55.71	26.44	-1.07521	Down	4.99392e-131	Malate Dehydrogenase	biological_process:GO:0006099//tricarboxylic acid cycle;GO:0005975//carbohydrate metabolic process;GO:0006108//malate metabolic process;molecular_function:GO:0030060//L-malate dehydrogenase activity;
XP_010091526.1	308.88	127.15	-1.28051	Down	0	Geranylgeranyl Diphosphate Reductase	biological_process:GO:0055114//oxidation-reduction process;GO:0015979//photosynthesis;GO:0015995//chlorophyll biosynthetic process;molecular_function:GO:0016628//oxidoreductase activity, acting on the CH-CH group of donors, NAD or NADP as acceptor;GO:0045550//geranylgeranyl reductase activity;
XP_010091535.1	1.29	0.61	-1.08049	Down	1.39952e-05	Galactoside 2-Alpha-L-Fucosyltransferase	biological_process:GO:0036065//fucosylation;GO:0042546//cell wall biogenesis;cellular_component:GO:0016021//integral component of membrane;molecular_function:GO:0008107//galactoside 2-alpha-L-fucosyltransferase activity;
XP_010091536.1	1.77	0.56	-1.66025	Down	1.80695e-08	Peptidyl-Prolyl Cis-Trans Isomerase Nima-Interacting 4	biological_process:GO:0000413//protein peptidyl-prolyl isomerization;molecular_function:GO:0003755//peptidyl-prolyl cis-trans isomerase activity;
XP_010091548.1	0.26	0.02	-3.70044	Down	9.4523e-05	Putative Methyltransferase Pmt15	biological_process:GO:0032259//methylation;cellular_component:GO:0016021//integral component of membrane;molecular_function:GO:0008168//methyltransferase activity;
XP_010091549.1	1.75	0.75	-1.22239	Down	1.30092e-06	Fas-Associated Factor 2-B	NA
XP_010091567.1	19.2	8.67	-1.147	Down	1.62901e-59	Hypothetical Protein L484_026413	NA
XP_010091577.1	0.39	0.01	-5.2854	Down	3.54624e-09	Putative Inactive Purple Acid Phosphatase 1	biological_process:GO:0016311//dephosphorylation;molecular_function:GO:0046872//metal ion binding;GO:0003993//acid phosphatase activity;
XP_010091585.1	16.58	8.22	-1.01223	Down	1.08722e-22	Ras Gtpase-Activating Protein-Binding Protein 1	biological_process:GO:0006810//transport;cellular_component:GO:0005622//intracellular;molecular_function:GO:0000166//nucleotide binding;GO:0003676//nucleic acid binding;
XP_010091586.1	0.75	0.01	-6.22882	Down	6.29836e-13	Asparagine Synthetase Domain-Containing Protein 1	biological_process:GO:0006529//asparagine biosynthetic process;molecular_function:GO:0004066//asparagine synthase (glutamine-hydrolyzing) activity;
XP_010091587.1	2.02	0.82	-1.30066	Down	3.59872e-08	Cell Division Control Protein 48-B-Like Protein	biological_process:GO:0051301//cell division;cellular_component:GO:0016021//integral component of membrane;molecular_function:GO:0005524//ATP binding;
XP_010091594.1	6.34	2.75	-1.20505	Down	9.81594e-20	Serine/Threonine-Protein Kinase Dst1	biological_process:GO:0006468//protein phosphorylation;cellular_component:GO:0005634//nucleus;GO:0005739//mitochondrion;GO:0000775//chromosome, centromeric region;molecular_function:GO:0005524//ATP binding;GO:0004672//protein kinase activity;
XP_010091598.1	9.33	2.51	-1.89419	Down	1.03459e-59	Hypothetical Protein L484_026446	biological_process:GO:0046835//carbohydrate phosphorylation;GO:0042793//transcription from plastid promoter;GO:0009658//chloroplast organization;GO:0009662//etioplast organization;cellular_component:GO:0042644//chloroplast nucleoid;molecular_function:GO:0008865//fructokinase activity;
XP_010091599.1	1.87	0.35	-2.41761	Down	0.000108628	Hypothetical Protein L484_026447	NA
XP_010091605.1	40.92	9.95	-2.04004	Down	1.66011e-146	Udp-Arabinopyranose Mutase 3	biological_process:GO:0033356//UDP-L-arabinose metabolic process;GO:0030244//cellulose biosynthetic process;GO:0009832//plant-type cell wall biogenesis;cellular_component:GO:0016020//membrane;GO:0009506//plasmodesma;GO:0005794//Golgi apparatus;GO:0005829//cytosol;molecular_function:GO:0052691//UDP-arabinopyranose mutase activity;
XP_010091607.1	2.21	0.93	-1.24874	Down	2.86578e-10	Hypothetical Protein L484_026455	cellular_component:GO:0005634//nucleus;
XP_010091617.1	6.64	1.11	-2.58062	Down	2.26952e-95	Hypothetical Protein L484_026465	biological_process:GO:0030490//maturation of SSU-rRNA;cellular_component:GO:0030692//Noc4p-Nop14p complex;GO:0032040//small-subunit processome;GO:0005730//nucleolus;
XP_010091630.1	3.1	1.19	-1.38131	Down	3.24094e-05	Translin-Associated Protein X	molecular_function:GO:0043565//sequence-specific DNA binding;
XP_010091648.1	179.1	58.49	-1.6145	Down	0	Endoplasmin-Like Protein	biological_process:GO:0006457//protein folding;GO:0006950//response to stress;molecular_function:GO:0005524//ATP binding;GO:0051082//unfolded protein binding;
XP_010091668.1	1.16	0.27	-2.10309	Down	1.8914e-05	Hypothetical Protein L484_026522	biological_process:GO:0009063//cellular amino acid catabolic process;
XP_010091669.1	1.79	0.17	-3.39635	Down	6.79982e-07	Protein Phyllo	biological_process:GO:0009234//menaquinone biosynthetic process;molecular_function:GO:0030976//thiamine pyrophosphate binding;GO:0070204//2-succinyl-5-enolpyruvyl-6-hydroxy-3-cyclohexene-1-carboxylic-acid synthase activity;
XP_010091683.1	1.79	0.75	-1.255	Down	9.96592e-05	Uridine-Cytidine Kinase C	biological_process:GO:0009814//defense response, incompatible interaction;GO:0016310//phosphorylation;GO:0043097//pyrimidine nucleoside salvage;GO:0006222//UMP biosynthetic process;GO:0006206//pyrimidine nucleobase metabolic process;cellular_component:GO:0005829//cytosol;GO:0016021//integral component of membrane;molecular_function:GO:0005524//ATP binding;GO:0004849//uridine kinase activity;GO:00…
XP_010091689.1	5.63	2.18	-1.36881	Down	5.91618e-13	Strictosidine Synthase	biological_process:GO:0009058//biosynthetic process;cellular_component:GO:0016020//membrane;GO:0005783//endoplasmic reticulum;molecular_function:GO:0016844//strictosidine synthase activity;GO:0016788//hydrolase activity, acting on ester bonds;
XP_010091710.1	1.65	0.49	-1.75161	Down	0.000173638	Hypothetical Protein L484_026567	NA
XP_010091712.1	64.73	25.39	-1.35017	Down	9.5441e-206	50S Ribosomal Protein L34	biological_process:GO:0006412//translation;cellular_component:GO:0005840//ribosome;molecular_function:GO:0003735//structural constituent of ribosome;
XP_010091717.1	7.28	3.05	-1.25513	Down	1.10513e-41	Hypothetical Protein L484_001480	molecular_function:GO:0004721//phosphoprotein phosphatase activity;
XP_010091722.1	2.44	0.5	-2.28688	Down	2.46402e-18	Chaperone Protein Dnaj	molecular_function:GO:0005488//binding;
XP_010091729.1	1.36	0.01	-7.08746	Down	9.68994e-16	Ribosomal Rna Small Subunit Methyltransferase A	biological_process:GO:0031167//rRNA methylation;molecular_function:GO:0000179//rRNA (adenine-N6,N6-)-dimethyltransferase activity;
XP_010091751.1	2.77	1.14	-1.28085	Down	1.92754e-16	Potassium Channel Skor	biological_process:GO:0071805//potassium ion transmembrane transport;cellular_component:GO:0016021//integral component of membrane;molecular_function:GO:0005249//voltage-gated potassium channel activity;
XP_010091776.1	4.71	2.15	-1.13139	Down	6.5524e-12	Hypothetical Protein L484_000847	NA
XP_010091795.1	2.51	0.65	-1.94918	Down	3.98222e-31	Histone-Lysine N-Methyltransferase	biological_process:GO:0034968//histone lysine methylation;cellular_component:GO:0005634//nucleus;GO:0005694//chromosome;molecular_function:GO:0008270//zinc ion binding;GO:0018024//histone-lysine N-methyltransferase activity;
XP_010091801.1	4.7	1.3	-1.85415	Down	1.78331e-38	Putative G3Bp-Like Protein	biological_process:GO:0006810//transport;cellular_component:GO:0005622//intracellular;molecular_function:GO:0000166//nucleotide binding;GO:0003676//nucleic acid binding;
XP_010091804.1	1.77	0.51	-1.79518	Down	6.87908e-06	Hypothetical Protein L484_015872	NA
XP_010091819.1	20.12	2.53	-2.99142	Down	3.08232e-261	Subtilisin-Like Protease Sdd1	biological_process:GO:0006508//proteolysis;GO:0055114//oxidation-reduction process;molecular_function:GO:0004252//serine-type endopeptidase activity;GO:0032440//2-alkenal reductase [NAD(P)] activity;
XP_010091834.1	1.95	0.52	-1.90689	Down	9.7669e-19	Receptor-Like Serine/Threonine-Protein Kinase	biological_process:GO:0042335//cuticle development;GO:0046777//protein autophosphorylation;GO:0010068//protoderm histogenesis;GO:0048645//organ formation;cellular_component:GO:0016021//integral component of membrane;GO:0005886//plasma membrane;molecular_function:GO:0005524//ATP binding;GO:0004674//protein serine/threonine kinase activity;
XP_010091837.1	0.72	0.08	-3.16993	Down	9.23152e-11	Putative Sugar Kinase Yihv	biological_process:GO:0046835//carbohydrate phosphorylation;GO:0006014//D-ribose metabolic process;molecular_function:GO:0004747//ribokinase activity;
XP_010091860.1	2.03	0.49	-2.05063	Down	3.3225e-24	Hypothetical Protein L484_002387	molecular_function:GO:0003677//DNA binding;GO:0008270//zinc ion binding;
XP_010091861.1	1.94	0.41	-2.24236	Down	7.65698e-10	Dehydration-Responsive Element-Binding Protein 2F	biological_process:GO:0006355//regulation of transcription, DNA-templated;cellular_component:GO:0005634//nucleus;molecular_function:GO:0003677//DNA binding;GO:0003700//sequence-specific DNA binding transcription factor activity;
XP_010091862.1	0.45	0.01	-5.49185	Down	8.40772e-10	Dna-Binding Protein Smubp-2	molecular_function:GO:0003677//DNA binding;GO:0005524//ATP binding;
XP_010091871.1	0.92	0.18	-2.35364	Down	0.000188494	Breast Cancer Type 2 Susceptibility-Like Protein	biological_process:GO:0000724//double-strand break repair via homologous recombination;
XP_010091874.1	3.9	0.61	-2.67659	Down	1.13466e-30	Dehydration-Responsive Element-Binding Protein 2A	biological_process:GO:0006355//regulation of transcription, DNA-templated;cellular_component:GO:0005634//nucleus;molecular_function:GO:0003677//DNA binding;GO:0003700//sequence-specific DNA binding transcription factor activity;
XP_010091890.1	2.76	0.77	-1.84174	Down	9.62714e-10	50S Ribosomal Protein L28	NA
XP_010091923.1	12.14	4.44	-1.45114	Down	3.63188e-26	Putative Rrna Methyltransferase Ylbh	biological_process:GO:0032259//methylation;cellular_component:GO:0016020//membrane;molecular_function:GO:0008168//methyltransferase activity;
XP_010091931.1	1.02	0.19	-2.4245	Down	1.06431e-14	Type I Inositol-1,4,5-Trisphosphate 5-Phosphatase Cvp2	biological_process:GO:0046856//phosphatidylinositol dephosphorylation;molecular_function:GO:0016787//hydrolase activity;
XP_010091946.1	1.25	0.21	-2.57347	Down	2.23052e-07	Mannose-1-Phosphate Guanyltransferase Alpha-B	biological_process:GO:0009058//biosynthetic process;molecular_function:GO:0016779//nucleotidyltransferase activity;
XP_010091958.1	3.37	1.03	-1.7101	Down	9.07642e-20	Hypothetical Protein L484_003771	NA
XP_010091968.1	0.93	0.34	-1.4517	Down	1.71544e-05	Hypothetical Protein L484_003781	biological_process:GO:0032259//methylation;molecular_function:GO:0008168//methyltransferase activity;
XP_010091971.1	17.98	7.91	-1.18464	Down	7.68704e-50	(S)-Coclaurine N-Methyltransferase	biological_process:GO:0032259//methylation;GO:0008610//lipid biosynthetic process;cellular_component:GO:0005774//vacuolar membrane;GO:0005768//endosome;GO:0005802//trans-Golgi network;molecular_function:GO:0008757//S-adenosylmethionine-dependent methyltransferase activity;
XP_010091981.1	1.46	0.57	-1.35693	Down	1.22039e-05	Hypothetical Protein L484_007965	NA
XP_010091986.1	33.05	12.71	-1.37869	Down	2.31424e-189	Hypothetical Protein L484_007970	NA
XP_010092028.1	7.42	2.13	-1.80057	Down	6.61286e-08	Hypothetical Protein L484_000956	NA
XP_010092033.1	1	0.01	-6.64386	Down	2.30502e-06	Hypothetical Protein L484_006351	cellular_component:GO:0016021//integral component of membrane;
XP_010092049.1	0.69	0.09	-2.9386	Down	1.51894e-05	Pectinesterase 1	biological_process:GO:0043086//negative regulation of catalytic activity;cellular_component:GO:0016021//integral component of membrane;molecular_function:GO:0004857//enzyme inhibitor activity;
XP_010092055.1	5.99	2.66	-1.17113	Down	1.09513e-15	Microtubule-Associated Protein Rp/Eb Family Member 3	molecular_function:GO:0008017//microtubule binding;
XP_010092060.1	1.25	0.01	-6.96578	Down	9.72218e-06	Putative Protein Phosphatase 2C 12	biological_process:GO:0006470//protein dephosphorylation;molecular_function:GO:0004722//protein serine/threonine phosphatase activity;
XP_010092061.1	2.21	0.91	-1.28011	Down	5.6057e-05	B3 Domain-Containing Protein	biological_process:GO:0006355//regulation of transcription, DNA-templated;cellular_component:GO:0005634//nucleus;molecular_function:GO:0003677//DNA binding;
XP_010092063.1	4.49	1.8	-1.31872	Down	3.68302e-16	Hypothetical Protein L484_003367	molecular_function:GO:0003824//catalytic activity;GO:0050662//coenzyme binding;
XP_010092067.1	2.34	0.93	-1.33121	Down	5.7801e-12	Dph4-Like Protein	NA
XP_010092082.1	20.34	5.47	-1.89471	Down	2.4806e-123	Reversibly Glycosylated Polypeptide	biological_process:GO:0030244//cellulose biosynthetic process;molecular_function:GO:0016866//intramolecular transferase activity;
XP_010092084.1	2.64	0.33	-3	Down	1.8417e-19	Hypothetical Protein L484_003698	biological_process:GO:0016310//phosphorylation;cellular_component:GO:0009507//chloroplast;molecular_function:GO:0016301//kinase activity;
XP_010092096.1	0.31	0.08	-1.9542	Down	1.74344e-05	Vacuolar Cation/Proton Exchanger 2	biological_process:GO:0070588//calcium ion transmembrane transport;cellular_component:GO:0016021//integral component of membrane;molecular_function:GO:0015369//calcium:proton antiporter activity;
XP_010092101.1	1.44	0.49	-1.55522	Down	7.6903e-05	Hypothetical Protein L484_001149	NA
XP_010092111.1	5.81	2.62	-1.14897	Down	9.99042e-10	Tryptophan Synthase Beta Chain 2	biological_process:GO:0000162//tryptophan biosynthetic process;molecular_function:GO:0004834//tryptophan synthase activity;
XP_010092115.1	49.62	22.04	-1.1708	Down	3.0999e-180	Apolipoprotein D	biological_process:GO:0006979//response to oxidative stress;cellular_component:GO:0031977//thylakoid lumen;GO:0009535//chloroplast thylakoid membrane;
XP_010092118.1	2.03	0.75	-1.43652	Down	0.00018814	Hypothetical Protein L484_017806	NA
XP_010092123.1	4.95	1.34	-1.8852	Down	3.38938e-104	Dna Polymerase I	biological_process:GO:0071897//DNA biosynthetic process;GO:0090305//nucleic acid phosphodiester bond hydrolysis;GO:0006261//DNA-dependent DNA replication;cellular_component:GO:0005874//microtubule;molecular_function:GO:0008408//3'-5' exonuclease activity;GO:0003677//DNA binding;GO:0003887//DNA-directed DNA polymerase activity;
XP_010092130.1	2.6	1.03	-1.33587	Down	1.23498e-11	Hypothetical Protein L484_017818	biological_process:GO:0016567//protein ubiquitination;cellular_component:GO:0005737//cytoplasm;molecular_function:GO:0061630//ubiquitin protein ligase activity;GO:0031625//ubiquitin protein ligase binding;
XP_010092136.1	2.79	0.85	-1.71473	Down	1.00186e-16	Hypothetical Protein L484_017825	NA
XP_010092137.1	2.4	1.02	-1.23447	Down	8.69704e-07	Hypothetical Protein L484_017826	NA
XP_010092143.1	6.85	2.64	-1.37557	Down	1.27913e-103	Hypothetical Protein L484_017832	NA
XP_010092157.1	1.9	0.66	-1.52546	Down	7.5171e-11	Putative Serine/Threonine-Protein Kinase Irea	biological_process:GO:0006397//mRNA processing;GO:0090501//RNA phosphodiester bond hydrolysis;GO:0006468//protein phosphorylation;molecular_function:GO:0005524//ATP binding;GO:0004672//protein kinase activity;GO:0004540//ribonuclease activity;
XP_010092178.1	1.69	0.54	-1.64599	Down	9.41522e-05	Golgi Snap Receptor Complex Member 1-1	biological_process:GO:0006891//intra-Golgi vesicle-mediated transport;GO:0048209//regulation of vesicle targeting, to, from or within Golgi;GO:0006906//vesicle fusion;GO:0006888//ER to Golgi vesicle-mediated transport;GO:0015031//protein transport;cellular_component:GO:0005801//cis-Golgi network;GO:0000139//Golgi membrane;GO:0005797//Golgi medial cisterna;GO:0016021//integral component of membran…
XP_010092179.1	36.66	14	-1.38878	Down	1.21205e-68	60S Ribosomal Protein L7-1	cellular_component:GO:0005840//ribosome;
XP_010092186.1	11.47	5.27	-1.12199	Down	4.17442e-39	Hypothetical Protein L484_013504	biological_process:GO:0031047//gene silencing by RNA;
XP_010092188.1	419.56	142.98	-1.55306	Down	0	40S Ribosomal Protein S12	biological_process:GO:0006412//translation;cellular_component:GO:0005840//ribosome;molecular_function:GO:0003735//structural constituent of ribosome;
XP_010092213.1	1.94	0.39	-2.31451	Down	1.11165e-08	Werner Syndrome-Like Exonuclease	biological_process:GO:0090305//nucleic acid phosphodiester bond hydrolysis;molecular_function:GO:0008408//3'-5' exonuclease activity;GO:0003676//nucleic acid binding;
XP_010092224.1	5.88	2.22	-1.40526	Down	2.90686e-29	Hypothetical Protein L484_001175	biological_process:GO:0007018//microtubule-based movement;cellular_component:GO:0005874//microtubule;GO:0016021//integral component of membrane;molecular_function:GO:0005524//ATP binding;GO:0003777//microtubule motor activity;GO:0008017//microtubule binding;
XP_010092225.1	3.89	0.94	-2.04904	Down	2.49582e-17	Hypothetical Protein L484_001176	NA
XP_010092230.1	14.14	4.5	-1.65179	Down	2.2139e-19	Hypothetical Protein L484_004160	biological_process:GO:0006886//intracellular protein transport;cellular_component:GO:0016021//integral component of membrane;GO:0005741//mitochondrial outer membrane;
XP_010092254.1	1.07	0.13	-3.04103	Down	2.37824e-06	Acyl-Coa Dehydrogenase Family Member 10	biological_process:GO:0055114//oxidation-reduction process;GO:0048767//root hair elongation;molecular_function:GO:0050660//flavin adenine dinucleotide binding;GO:0003995//acyl-CoA dehydrogenase activity;
XP_010092257.1	1.42	0.08	-4.14975	Down	9.4523e-05	Hypothetical Protein L484_005547	NA
XP_010092271.1	59.11	13.31	-2.15089	Down	1.14054e-276	Hypothetical Protein L484_021132	NA
XP_010092279.1	12.59	4.93	-1.35262	Down	1.64406e-19	Hypothetical Protein L484_021140	molecular_function:GO:0000166//nucleotide binding;GO:0003676//nucleic acid binding;
XP_010092298.1	1.43	0.6	-1.25298	Down	0.000225788	Putative Leucine-Rich Repeat Receptor-Like Serine/Threonine-Protein Kinase	biological_process:GO:0006468//protein phosphorylation;cellular_component:GO:0016021//integral component of membrane;GO:0005886//plasma membrane;molecular_function:GO:0004674//protein serine/threonine kinase activity;GO:0005524//ATP binding;GO:0005516//calmodulin binding;
XP_010092299.1	100.07	34.6	-1.53217	Down	4.65668e-247	50S Ribosomal Protein L24	biological_process:GO:0032544//plastid translation;cellular_component:GO:0005840//ribosome;GO:0009941//chloroplast envelope;GO:0009570//chloroplast stroma;molecular_function:GO:0003735//structural constituent of ribosome;
XP_010092302.1	0.26	0.02	-3.70044	Down	0.000183881	Hypothetical Protein L484_021164	molecular_function:GO:0046872//metal ion binding;GO:0003950//NAD+ ADP-ribosyltransferase activity;
XP_010092305.1	177.08	66.82	-1.40605	Down	0	Putative Histone H2A.1	biological_process:GO:0006342//chromatin silencing;cellular_component:GO:0000790//nuclear chromatin;GO:0000786//nucleosome;molecular_function:GO:0003677//DNA binding;GO:0046982//protein heterodimerization activity;
XP_010092308.1	2.12	0.65	-1.70555	Down	2.32028e-22	Hypothetical Protein L484_021170	biological_process:GO:0007018//microtubule-based movement;cellular_component:GO:0005874//microtubule;molecular_function:GO:0005524//ATP binding;GO:0003777//microtubule motor activity;GO:0008017//microtubule binding;
XP_010092309.1	8.26	3.73	-1.14697	Down	1.46682e-18	Oxygen-Evolving Enhancer Protein 3-1	biological_process:GO:0015979//photosynthesis;cellular_component:GO:0019898//extrinsic component of membrane;GO:0009654//photosystem II oxygen evolving complex;molecular_function:GO:0005509//calcium ion binding;
XP_010092312.1	0.2	0.01	-4.32193	Down	5.46492e-07	Hypothetical Protein L484_021174	biological_process:GO:0045489//pectin biosynthetic process;GO:0071555//cell wall organization;cellular_component:GO:0016021//integral component of membrane;GO:0000139//Golgi membrane;molecular_function:GO:0047262//polygalacturonate 4-alpha-galacturonosyltransferase activity;
XP_010092313.1	2.28	0.36	-2.66297	Down	1.17754e-40	Putative Galacturonosyltransferase 12	biological_process:GO:0045489//pectin biosynthetic process;GO:0071555//cell wall organization;cellular_component:GO:0016021//integral component of membrane;GO:0000139//Golgi membrane;molecular_function:GO:0047262//polygalacturonate 4-alpha-galacturonosyltransferase activity;
XP_010092325.1	1.66	0.09	-4.20511	Down	4.25278e-09	Serine/Threonine-Protein Kinase/Endoribonuclease Ire-1	biological_process:GO:0044260//cellular macromolecule metabolic process;GO:0044238//primary metabolic process;molecular_function:GO:0003824//catalytic activity;
XP_010092332.1	0.82	0.2	-2.03562	Down	4.05636e-07	Putative Serine/Threonine-Protein Kinase Irea	biological_process:GO:0044260//cellular macromolecule metabolic process;GO:0044238//primary metabolic process;molecular_function:GO:0003824//catalytic activity;
XP_010092337.1	3.25	0.8	-2.02237	Down	3.63152e-16	Dna-Directed Rna Polymerases I And Iii Subunit Rpac1	biological_process:GO:0006351//transcription, DNA-templated;molecular_function:GO:0003899//DNA-directed RNA polymerase activity;GO:0003677//DNA binding;GO:0046983//protein dimerization activity;
XP_010092344.1	0.94	0.01	-6.55459	Down	1.71814e-24	Hypothetical Protein L484_023722	cellular_component:GO:0005886//plasma membrane;
XP_010092364.1	159.68	66.48	-1.26419	Down	0	Flavonol Synthase/Flavanone 3-Hydroxylase	biological_process:GO:0051555//flavonol biosynthetic process;GO:0055114//oxidation-reduction process;cellular_component:GO:0005737//cytoplasm;molecular_function:GO:0005506//iron ion binding;GO:0045431//flavonol synthase activity;GO:0031418//L-ascorbic acid binding;GO:0045486//naringenin 3-dioxygenase activity;
XP_010092370.1	0.3	0.01	-4.90689	Down	4.7339e-06	Hypothetical Protein L484_023748	biological_process:GO:0006351//transcription, DNA-templated;GO:0006289//nucleotide-excision repair;cellular_component:GO:0000439//core TFIIH complex;
XP_010092391.1	4.59	0.2	-4.52042	Down	2.80656e-50	Hypothetical Protein L484_023770	cellular_component:GO:0016021//integral component of membrane;
XP_010092396.1	10.9	4.26	-1.3554	Down	2.56394e-69	Hypothetical Protein L484_023775	cellular_component:GO:0016021//integral component of membrane;
XP_010092399.1	2.2	0.6	-1.87447	Down	1.80833e-06	Uncharacterized Wd Repeat-Containing Protein	NA
XP_010092412.1	2.31	1.03	-1.16525	Down	2.69258e-07	Atp-Dependent Rna Helicase Supv3L1	biological_process:GO:0016070//RNA metabolic process;GO:0009939//positive regulation of gibberellic acid mediated signaling pathway;GO:0009555//pollen development;GO:1902584//positive regulation of response to water deprivation;GO:1901002//positive regulation of response to salt stress;GO:0032508//DNA duplex unwinding;GO:0010929//positive regulation of auxin mediated signaling pathway;GO:0080038/…
XP_010092418.1	24.42	7.62	-1.6802	Down	2.57738e-180	Hypothetical Protein L484_009100	NA
XP_010092439.1	1.52	0.09	-4.078	Down	9.4523e-05	Ccr4-Not Transcription Complex Subunit 3	NA
XP_010092441.1	5.22	2.09	-1.32055	Down	2.87074e-27	Hypothetical Protein L484_019198	NA
XP_010092443.1	2.59	1.25	-1.05102	Down	7.11196e-10	Hypothetical Protein L484_019200	NA
XP_010092446.1	2.8	1.28	-1.12928	Down	4.9668e-07	Aspartic Proteinase Nepenthesin-1	biological_process:GO:0006508//proteolysis;molecular_function:GO:0004190//aspartic-type endopeptidase activity;
XP_010092468.1	3.77	0.01	-8.55842	Down	1.1057e-51	Protein Strawberry Notch	biological_process:GO:0006355//regulation of transcription, DNA-templated;molecular_function:GO:0008270//zinc ion binding;
XP_010092469.1	5.02	1.73	-1.53692	Down	1.9553e-16	Plastidial Lipoyltransferase 2	biological_process:GO:0009107//lipoate biosynthetic process;GO:0009249//protein lipoylation;cellular_component:GO:0005737//cytoplasm;molecular_function:GO:0016415//octanoyltransferase activity;
XP_010092483.1	2.74	0.84	-1.70571	Down	2.46332e-25	Succinate-Semialdehyde Dehydrogenase	biological_process:GO:0009450//gamma-aminobutyric acid catabolic process;GO:0055114//oxidation-reduction process;molecular_function:GO:0009013//succinate-semialdehyde dehydrogenase [NAD(P)+] activity;
XP_010092486.1	2.41	0.82	-1.55534	Down	1.0755e-08	Hypothetical Protein L484_019245	cellular_component:GO:0016021//integral component of membrane;
XP_010092487.1	0.93	0.37	-1.32971	Down	1.22039e-05	Ent-Kaur-16-Ene Synthase	biological_process:GO:0008152//metabolic process;molecular_function:GO:0000287//magnesium ion binding;GO:0010333//terpene synthase activity;
XP_010092488.1	14.97	5.24	-1.51444	Down	3.56952e-60	Inosine-5'-Monophosphate Dehydrogenase 2	biological_process:GO:0006177//GMP biosynthetic process;GO:0055114//oxidation-reduction process;cellular_component:GO:0005737//cytoplasm;molecular_function:GO:0046872//metal ion binding;GO:0000166//nucleotide binding;GO:0003938//IMP dehydrogenase activity;
XP_010092499.1	2.53	0.45	-2.49114	Down	5.67366e-09	Hypothetical Protein L484_004581	cellular_component:GO:0016021//integral component of membrane;
XP_010092506.1	4.63	1.78	-1.37913	Down	1.22039e-05	Kinesin-Related Protein 11	biological_process:GO:0007018//microtubule-based movement;cellular_component:GO:0005874//microtubule;molecular_function:GO:0005524//ATP binding;GO:0003777//microtubule motor activity;GO:0008017//microtubule binding;
XP_010092513.1	4.22	1.74	-1.27816	Down	2.09126e-12	Pap-Associated Domain-Containing Protein 5	molecular_function:GO:0016779//nucleotidyltransferase activity;
XP_010092519.1	1.04	0.4	-1.37851	Down	3.88584e-05	Putative Ubiquitin-Conjugating Enzyme E2 26	NA
XP_010092532.1	138.73	58.59	-1.24355	Down	0	Soluble Inorganic Pyrophosphatase 1	biological_process:GO:0006796//phosphate-containing compound metabolic process;cellular_component:GO:0005737//cytoplasm;molecular_function:GO:0000287//magnesium ion binding;GO:0004427//inorganic diphosphatase activity;
XP_010092544.1	32.72	13.5	-1.27721	Down	2.18922e-36	Hypothetical Protein L484_010433	NA
XP_010092556.1	0.63	0.13	-2.27684	Down	0.000108628	Hypothetical Protein L484_001222	molecular_function:GO:0016787//hydrolase activity;
XP_010092568.1	6.82	1.49	-2.19446	Down	1.72444e-44	Proline Iminopeptidase	biological_process:GO:0006508//proteolysis;molecular_function:GO:0008233//peptidase activity;
XP_010092592.1	4.82	2.08	-1.21245	Down	1.28974e-05	Tubulin Beta-2 Chain	NA
XP_010092624.1	3.95	1.75	-1.1745	Down	2.31954e-20	Pre-Mrna-Splicing Factor Syf1	biological_process:GO:0006396//RNA processing;
XP_010092630.1	1.54	0.69	-1.15826	Down	8.48302e-08	Hypothetical Protein L484_006392	biological_process:GO:0006950//response to stress;molecular_function:GO:0005516//calmodulin binding;
XP_010092631.1	4.4	1.96	-1.16665	Down	2.61406e-18	Anaphase-Promoting Complex Subunit 4	biological_process:GO:0048481//ovule development;GO:0031145//anaphase-promoting complex-dependent proteasomal ubiquitin-dependent protein catabolic process;GO:0030071//regulation of mitotic metaphase/anaphase transition;GO:0009793//embryo development ending in seed dormancy;cellular_component:GO:0005680//anaphase-promoting complex;
XP_010092633.1	4.12	1.86	-1.14734	Down	9.99042e-10	Telomerase Cajal Body Protein 1	NA
XP_010092643.1	0.49	0.01	-5.61471	Down	1.72672e-09	Transmembrane Protein 56-B	cellular_component:GO:0016021//integral component of membrane;
XP_010092645.1	2.32	0.89	-1.38225	Down	1.00033e-11	Hypothetical Protein L484_006241	biological_process:GO:0006355//regulation of transcription, DNA-templated;cellular_component:GO:0005739//mitochondrion;molecular_function:GO:0003690//double-stranded DNA binding;
XP_010092651.1	2.79	0.89	-1.64839	Down	2.32926e-14	Hypothetical Protein L484_006247	NA
XP_010092660.1	7.81	3.76	-1.05459	Down	2.33336e-28	Wd-40 Repeat-Containing Protein Msi1	molecular_function:GO:0003723//RNA binding;
XP_010092661.1	8.34	3.33	-1.32453	Down	1.04618e-29	Hypothetical Protein L484_019735	cellular_component:GO:0016021//integral component of membrane;
XP_010092676.1	2.85	0.88	-1.69539	Down	2.13894e-20	Hypothetical Protein L484_019750	NA
XP_010092677.1	1.79	0.61	-1.55308	Down	2.23224e-12	Cleavage And Polyadenylation Specificity Factor Cpsf30	molecular_function:GO:0003723//RNA binding;GO:0046872//metal ion binding;
XP_010092679.1	2.32	0.79	-1.5542	Down	7.68268e-09	Hypothetical Protein L484_019753	NA
XP_010092684.1	8.67	3.59	-1.27205	Down	4.37444e-27	Leucine-Rich Repeat And Guanylate Kinase Domain-Containing Protein	biological_process:GO:0016310//phosphorylation;cellular_component:GO:0055028//cortical microtubule;GO:0009524//phragmoplast;GO:0009574//preprophase band;molecular_function:GO:0016301//kinase activity;
XP_010092689.1	3.07	1.21	-1.34323	Down	5.8321e-05	Hypothetical Protein L484_019763	cellular_component:GO:0016021//integral component of membrane;
XP_010092700.1	4.8	0.67	-2.8408	Down	3.9972e-73	Protein Breast Cancer Susceptibility 1-Like Protein	biological_process:GO:0006281//DNA repair;molecular_function:GO:0008270//zinc ion binding;
XP_010092702.1	1.56	0.36	-2.11548	Down	8.81174e-08	Hypothetical Protein L484_019777	molecular_function:GO:0008270//zinc ion binding;
XP_010092745.1	1.1	0.06	-4.1964	Down	4.84538e-05	Hypothetical Protein L484_024640	NA
XP_010092776.1	2.3	1.13	-1.02531	Down	4.88454e-06	Uncharacterized Protein L484_004287	molecular_function:GO:0003677//DNA binding;
XP_010092780.1	227.46	46.6	-2.28721	Down	0	Putative Histone H2B.1	cellular_component:GO:0005634//nucleus;GO:0000786//nucleosome;molecular_function:GO:0003677//DNA binding;GO:0046982//protein heterodimerization activity;
XP_010092781.1	2.41	0.74	-1.70344	Down	7.15256e-06	Glycine-Rich Rna-Binding Protein 2	molecular_function:GO:0000166//nucleotide binding;GO:0003676//nucleic acid binding;
XP_010092783.1	1.59	0.3	-2.40599	Down	0.000108628	Udp-Glucuronic Acid Decarboxylase 1	NA
XP_010092785.1	11.21	5.39	-1.05643	Down	3.16402e-16	Psbp Domain-Containing Protein 6	biological_process:GO:0015979//photosynthesis;cellular_component:GO:0019898//extrinsic component of membrane;GO:0009654//photosystem II oxygen evolving complex;molecular_function:GO:0005509//calcium ion binding;
XP_010092815.1	1.21	0.11	-3.45943	Down	3.05298e-06	Hypothetical Protein L484_012046	biological_process:GO:0055114//oxidation-reduction process;molecular_function:GO:0008270//zinc ion binding;GO:0016491//oxidoreductase activity;
XP_010092819.1	7.07	3.22	-1.13465	Down	3.26708e-11	Putative Xaa-Pro Aminopeptidase P	biological_process:GO:0006508//proteolysis;molecular_function:GO:0046872//metal ion binding;GO:0004177//aminopeptidase activity;
XP_010092831.1	3.31	1.45	-1.19078	Down	2.59732e-07	Transducin Beta-Like Protein 2	cellular_component:GO:0005783//endoplasmic reticulum;GO:0016021//integral component of membrane;
XP_010092844.1	1.34	0.26	-2.36565	Down	0.000188494	Hypothetical Protein L484_022439	NA
XP_010092845.1	8.37	4.07	-1.0402	Down	3.07042e-18	Hypothetical Protein L484_022440	NA
XP_010092851.1	1.75	0.3	-2.54432	Down	0.000185565	Armadillo Repeat-Containing Kinesin-Like Protein 2	biological_process:GO:0032886//regulation of microtubule-based process;GO:0007018//microtubule-based movement;GO:0048364//root development;cellular_component:GO:0005874//microtubule;molecular_function:GO:0005524//ATP binding;GO:0003777//microtubule motor activity;GO:0008017//microtubule binding;
XP_010092856.1	0.15	0.01	-3.90689	Down	8.42168e-05	Hypothetical Protein L484_022451	biological_process:GO:0006355//regulation of transcription, DNA-templated;molecular_function:GO:0003700//sequence-specific DNA binding transcription factor activity;
XP_010092862.1	2.75	0.62	-2.14909	Down	6.2474e-12	Serine/Threonine-Protein Kinase Aurora-3	biological_process:GO:0000226//microtubule cytoskeleton organization;GO:0000278//mitotic cell cycle;GO:0007059//chromosome segregation;GO:0006468//protein phosphorylation;GO:0032465//regulation of cytokinesis;molecular_function:GO:0004674//protein serine/threonine kinase activity;GO:0005524//ATP binding;
XP_010092865.1	1.45	0.32	-2.17991	Down	2.3936e-06	Dead-Box Atp-Dependent Rna Helicase 32	molecular_function:GO:0016787//hydrolase activity;GO:0000166//nucleotide binding;GO:0003676//nucleic acid binding;
XP_010092877.1	2.45	1.07	-1.19517	Down	1.29824e-11	Hypothetical Protein L484_022472	NA
XP_010092882.1	6.79	1.95	-1.79994	Down	1.62305e-36	Hypothetical Protein L484_022477	NA
XP_010092883.1	33.06	9.6	-1.78398	Down	5.6307e-149	Hypothetical Protein L484_022478	NA
XP_010092908.1	0.82	0.01	-6.35755	Down	1.12049e-11	Hypothetical Protein L484_002297	NA
XP_010092922.1	2.58	0.36	-2.8413	Down	1.01112e-05	Gtp-Binding Protein Typa/Bipa-Like Protein	NA
XP_010092937.1	2.29	0.67	-1.77311	Down	3.41966e-09	Gdsl Esterase/Lipase	molecular_function:GO:0016788//hydrolase activity, acting on ester bonds;
XP_010092962.1	1.22	0.23	-2.40718	Down	6.40348e-06	Hypothetical Protein L484_018899	NA
XP_010092972.1	1.23	0.04	-4.94251	Down	3.47218e-09	Hypothetical Protein L484_018909	NA
XP_010092976.1	1.9	0.7	-1.44057	Down	5.09468e-09	Rna Polymerase Ii-Associated Protein 3	NA
XP_010092987.1	2.08	0.42	-2.30812	Down	3.23844e-08	Hypothetical Protein L484_006956	molecular_function:GO:0008270//zinc ion binding;
XP_010092988.1	1.22	0.01	-6.93074	Down	7.23482e-29	Hypothetical Protein L484_006957	NA
XP_010093015.1	2.28	0.77	-1.5661	Down	1.05257e-10	Hypothetical Protein L484_016225	molecular_function:GO:0008270//zinc ion binding;
XP_010093019.1	2.8	0.76	-1.88136	Down	1.05697e-07	Hypothetical Protein L484_016229	biological_process:GO:0048467//gynoecium development;cellular_component:GO:0005634//nucleus;
XP_010093021.1	1.04	0.01	-6.70044	Down	2.29738e-16	Hypothetical Protein L484_016231	NA
XP_010093026.1	3.82	1.67	-1.19372	Down	6.66788e-08	Hypothetical Protein L484_016236	NA
XP_010093028.1	2.56	0.76	-1.75207	Down	3.01838e-07	Hypothetical Protein L484_016238	biological_process:GO:0009733//response to auxin;
XP_010093038.1	2.64	0.63	-2.06711	Down	2.61198e-11	Putative Lrr Receptor-Like Serine/Threonine-Protein Kinase	molecular_function:GO:0016301//kinase activity;
XP_010093041.1	7.3	2	-1.8679	Down	1.5177e-17	Hypothetical Protein L484_016253	cellular_component:GO:0009506//plasmodesma;GO:0016021//integral component of membrane;
XP_010093047.1	6.07	2.19	-1.47077	Down	4.44014e-23	Hypothetical Protein L484_016259	biological_process:GO:0055085//transmembrane transport;cellular_component:GO:0016021//integral component of membrane;molecular_function:GO:0022857//transmembrane transporter activity;
XP_010093058.1	560.49	269.63	-1.05571	Down	0	Elongation Factor 2	biological_process:GO:0006414//translational elongation;molecular_function:GO:0003746//translation elongation factor activity;GO:0005525//GTP binding;GO:0003924//GTPase activity;
XP_010093062.1	5.13	1.3	-1.98045	Down	1.93311e-55	Hypothetical Protein L484_016275	NA
XP_010093063.1	5.28	1.46	-1.85457	Down	1.44156e-10	Hypothetical Protein L484_016276	NA
XP_010093084.1	5.16	0.56	-3.20387	Down	8.56864e-67	Protein Breast Cancer Susceptibility 1-Like Protein	biological_process:GO:0006281//DNA repair;
XP_010093086.1	26.03	12.07	-1.10875	Down	3.82638e-60	Daz-Associated Protein 1	molecular_function:GO:0000166//nucleotide binding;GO:0003676//nucleic acid binding;
XP_010093087.1	22.93	8.66	-1.4048	Down	1.97021e-75	Hypothetical Protein L484_005945	NA
XP_010093093.1	8.42	1.9	-2.14782	Down	1.43706e-21	Hypothetical Protein L484_007902	NA
XP_010093131.1	4.88	1.32	-1.88634	Down	3.48252e-22	Putative Pectinesterase 8	biological_process:GO:0045490//pectin catabolic process;GO:0042545//cell wall modification;cellular_component:GO:0005618//cell wall;GO:0016021//integral component of membrane;molecular_function:GO:0045330//aspartyl esterase activity;GO:0030599//pectinesterase activity;
XP_010093138.1	7.35	2.97	-1.30728	Down	3.10618e-11	Hypothetical Protein L484_009330	cellular_component:GO:0016021//integral component of membrane;
XP_010093163.1	23.19	6.45	-1.84613	Down	6.94264e-71	Ubiquitin-Conjugating Enzyme E2 19	molecular_function:GO:0005524//ATP binding;
XP_010093164.1	3.38	0.74	-2.19143	Down	1.03384e-19	Hypothetical Protein L484_001904	NA
XP_010093169.1	3.91	0.88	-2.15159	Down	1.09813e-52	Hypothetical Protein L484_013291	NA
XP_010093198.1	3.74	1.67	-1.16319	Down	1.16216e-16	Hypothetical Protein L484_008980	biological_process:GO:0008152//metabolic process;cellular_component:GO:0009507//chloroplast;molecular_function:GO:0003824//catalytic activity;
XP_010093202.1	1.22	0.59	-1.04809	Down	0.000131332	Trna Dimethylallyltransferase 2	biological_process:GO:0008033//tRNA processing;molecular_function:GO:0005524//ATP binding;GO:0016740//transferase activity;
XP_010093207.1	0.61	0.13	-2.2303	Down	2.24154e-09	Disease Resistance Protein	biological_process:GO:0006952//defense response;molecular_function:GO:0043531//ADP binding;GO:0005524//ATP binding;
XP_010093215.1	5.96	2.09	-1.51181	Down	4.83066e-08	Peptidylprolyl Isomerase Domain And Wd Repeat-Containing Protein 1	biological_process:GO:0006457//protein folding;GO:0000413//protein peptidyl-prolyl isomerization;molecular_function:GO:0003755//peptidyl-prolyl cis-trans isomerase activity;
XP_010093224.1	1.03	0.14	-2.87915	Down	3.96678e-05	Histidine-Containing Phosphotransfer Protein 1	biological_process:GO:0000160//phosphorelay signal transduction system;cellular_component:GO:0005622//intracellular;molecular_function:GO:0004871//signal transducer activity;
XP_010093232.1	24.49	8.92	-1.45708	Down	6.01538e-54	Uncharacterized Protein L484_022390	molecular_function:GO:0003676//nucleic acid binding;
XP_010093233.1	1.91	0.49	-1.96272	Down	2.4876e-16	Protein Brittle-1	biological_process:GO:0055085//transmembrane transport;GO:0042254//ribosome biogenesis;GO:0006412//translation;cellular_component:GO:0005634//nucleus;GO:0016021//integral component of membrane;molecular_function:GO:0003735//structural constituent of ribosome;
XP_010093264.1	1.66	0.42	-1.98272	Down	1.74344e-05	Hypothetical Protein L484_002017	NA
XP_010093283.1	17.2	4.75	-1.85641	Down	8.4589e-92	Hypothetical Protein L484_006297	cellular_component:GO:0009506//plasmodesma;GO:0016021//integral component of membrane;GO:0046658//anchored component of plasma membrane;
XP_010093289.1	4.04	0.74	-2.44876	Down	1.74237e-51	Calcium-Dependent Protein Kinase 15	biological_process:GO:0006468//protein phosphorylation;molecular_function:GO:0004674//protein serine/threonine kinase activity;GO:0005524//ATP binding;GO:0005509//calcium ion binding;
XP_010093303.1	3.04	1.14	-1.41504	Down	1.18407e-05	Atp-Dependent Zinc Metalloprotease Ftsh	NA
XP_010093305.1	0.52	0.01	-5.70044	Down	3.54624e-09	Protein Vip1	molecular_function:GO:0000166//nucleotide binding;GO:0003676//nucleic acid binding;
XP_010093307.1	4.75	1.86	-1.35262	Down	8.04926e-07	Hypothetical Protein L484_006765	biological_process:GO:0016310//phosphorylation;molecular_function:GO:0016301//kinase activity;
XP_010093312.1	1.2	0.27	-2.152	Down	5.25754e-11	Hypothetical Protein L484_006771	NA
XP_010093331.1	2.42	0.68	-1.8314	Down	1.03674e-10	Hypothetical Protein L484_001966	NA
XP_010093357.1	24.46	11.27	-1.11794	Down	4.15624e-81	Zinc Finger Protein Magpie	molecular_function:GO:0046872//metal ion binding;GO:0003676//nucleic acid binding;
XP_010093360.1	5.58	1.72	-1.69786	Down	1.73482e-14	Atp-Dependent Helicase 1	molecular_function:GO:0005524//ATP binding;GO:0004386//helicase activity;
XP_010093362.1	1.15	0.43	-1.41923	Down	9.52898e-12	Uridine-Cytidine Kinase C	biological_process:GO:0016310//phosphorylation;molecular_function:GO:0005524//ATP binding;GO:0016301//kinase activity;
XP_010093380.1	6.49	1.66	-1.96704	Down	2.51406e-19	Putative Transmembrane Ascorbate Ferrireductase 4	biological_process:GO:0055114//oxidation-reduction process;cellular_component:GO:0016021//integral component of membrane;molecular_function:GO:0016491//oxidoreductase activity;
XP_010093388.1	0.69	0.11	-2.64909	Down	6.40348e-06	Aspartic Proteinase Nepenthesin-2	biological_process:GO:0006508//proteolysis;cellular_component:GO:0016021//integral component of membrane;molecular_function:GO:0004190//aspartic-type endopeptidase activity;
XP_010093399.1	2.51	1	-1.32769	Down	1.80952e-17	Gc-Rich Sequence Dna-Binding Factor 1	biological_process:GO:0006355//regulation of transcription, DNA-templated;GO:0000390//spliceosomal complex disassembly;cellular_component:GO:0071008//U2-type post-mRNA release spliceosomal complex;molecular_function:GO:0003677//DNA binding;GO:0003700//sequence-specific DNA binding transcription factor activity;
XP_010093431.1	2.1	0.44	-2.25481	Down	9.1878e-11	Nucleoside Diphosphate Kinase Iv	biological_process:GO:0006228//UTP biosynthetic process;GO:0006241//CTP biosynthetic process;GO:0006165//nucleoside diphosphate phosphorylation;GO:0006183//GTP biosynthetic process;molecular_function:GO:0005524//ATP binding;GO:0004550//nucleoside diphosphate kinase activity;
XP_010093441.1	1.66	0.53	-1.64712	Down	4.46314e-20	Hypothetical Protein L484_017501	NA
XP_010093445.1	3.2	0.55	-2.54057	Down	3.00274e-21	Bidirectional Sugar Transporter Sweet2	biological_process:GO:0008643//carbohydrate transport;cellular_component:GO:0016021//integral component of membrane;
XP_010093458.1	2.11	0.54	-1.96621	Down	5.06602e-10	Hypothetical Protein L484_017519	NA
XP_010093460.1	132.96	48.43	-1.45702	Down	4.298e-300	50S Ribosomal Protein L13	NA
XP_010093490.1	0.5	0.07	-2.8365	Down	6.4419e-09	Acyl-Coenzyme A Oxidase 3	biological_process:GO:0006635//fatty acid beta-oxidation;cellular_component:GO:0005777//peroxisome;molecular_function:GO:0003997//acyl-CoA oxidase activity;GO:0050660//flavin adenine dinucleotide binding;GO:0003995//acyl-CoA dehydrogenase activity;
XP_010093492.1	15.9	7.45	-1.09371	Down	4.34602e-30	Ras-Related Protein Raba1F	biological_process:GO:0007264//small GTPase mediated signal transduction;cellular_component:GO:0005622//intracellular;molecular_function:GO:0005525//GTP binding;
XP_010093496.1	5.01	0.51	-3.29624	Down	1.25731e-89	Proliferating Cell Nuclear Antigen Large Form	biological_process:GO:0006275//regulation of DNA replication;cellular_component:GO:0005634//nucleus;GO:0016021//integral component of membrane;molecular_function:GO:0003677//DNA binding;GO:0030337//DNA polymerase processivity factor activity;
XP_010093515.1	3.61	0.8	-2.17393	Down	6.3137e-55	Chromosome-Associated Kinesin Kif4A	NA
XP_010093535.1	11.52	2.89	-1.995	Down	1.81922e-62	G2/Mitotic-Specific Cyclin S13-6	biological_process:GO:0051301//cell division;GO:0007067//mitotic nuclear division;cellular_component:GO:0005634//nucleus;
XP_010093551.1	39.61	17.84	-1.15075	Down	2.22586e-118	Hypothetical Protein L484_013987	biological_process:GO:0045037//protein import into chloroplast stroma;cellular_component:GO:0009706//chloroplast inner membrane;molecular_function:GO:0008565//protein transporter activity;
XP_010093552.1	1.52	0.01	-7.24793	Down	1.72672e-09	Hypothetical Protein L484_013988	NA
XP_010093560.1	3.91	1.27	-1.62234	Down	2.04936e-13	Hypothetical Protein L484_013997	cellular_component:GO:0016021//integral component of membrane;
XP_010093568.1	0.49	0.01	-5.61471	Down	4.09386e-10	Hypothetical Protein L484_014008	NA
XP_010093576.1	1.41	0.5	-1.4957	Down	1.58394e-06	Hypothetical Protein L484_000484	NA
XP_010093590.1	2.64	0.01	-8.04439	Down	1.72672e-09	Transcription Factor	molecular_function:GO:0003677//DNA binding;
XP_010093603.1	0.73	0.01	-6.18982	Down	1.72672e-09	Floral Homeotic Protein Globosa	biological_process:GO:0009555//pollen development;GO:0006355//regulation of transcription, DNA-templated;cellular_component:GO:0005634//nucleus;molecular_function:GO:0003677//DNA binding;GO:0046983//protein dimerization activity;
XP_010093660.1	3.61	1.28	-1.49586	Down	4.63764e-12	Hypothetical Protein L484_018998	NA
XP_010093672.1	8.99	2.03	-2.14684	Down	6.44432e-31	Hypothetical Protein L484_019011	biological_process:GO:0007275//multicellular organismal development;
XP_010093707.1	2.78	0.45	-2.62709	Down	1.13831e-05	Hypothetical Protein L484_019048	NA
XP_010093715.1	1.61	0.75	-1.1021	Down	6.13378e-06	Nuclear Cap-Binding Protein Subunit 1	biological_process:GO:0000394//RNA splicing, via endonucleolytic cleavage and ligation;GO:0045292//mRNA cis splicing, via spliceosome;GO:0009737//response to abscisic acid;GO:0031053//primary miRNA processing;GO:0051028//mRNA transport;GO:0048574//long-day photoperiodism, flowering;cellular_component:GO:0005634//nucleus;GO:0005846//nuclear cap binding complex;molecular_function:GO:0000339//RNA ca…
XP_010093726.1	3.48	0.39	-3.15754	Down	1.06769e-21	Hypothetical Protein L484_006280	NA
XP_010093735.1	3.44	0.47	-2.87168	Down	6.4419e-09	Hypothetical Protein L484_006289	biological_process:GO:0006357//regulation of transcription from RNA polymerase II promoter;cellular_component:GO:0016592//mediator complex;molecular_function:GO:0001104//RNA polymerase II transcription cofactor activity;
XP_010093737.1	4.73	1.57	-1.59108	Down	7.02194e-09	Hypothetical Protein L484_019139	NA
XP_010093739.1	3.55	0.91	-1.96388	Down	2.73656e-13	Abc Transporter B Family Member 29	biological_process:GO:0055085//transmembrane transport;cellular_component:GO:0016021//integral component of membrane;molecular_function:GO:0005524//ATP binding;GO:0042626//ATPase activity, coupled to transmembrane movement of substances;
XP_010093742.1	1.61	0.21	-2.9386	Down	3.0643e-06	Hypothetical Protein L484_019144	NA
XP_010093743.1	2.14	1	-1.09761	Down	1.72081e-05	4'-Phosphopantetheinyl Transferase	biological_process:GO:0006633//fatty acid biosynthetic process;molecular_function:GO:0000287//magnesium ion binding;GO:0008897//holo-[acyl-carrier-protein] synthase activity;
XP_010093744.1	6.99	3.03	-1.20597	Down	2.7659e-23	Rho Gtpase-Activating Protein Gaca	biological_process:GO:0007165//signal transduction;
XP_010093750.1	21.35	6.05	-1.81923	Down	1.16055e-43	Hypothetical Protein L484_019153	NA
XP_010093757.1	37.78	12.53	-1.59224	Down	2.82132e-59	40S Ribosomal Protein S14	biological_process:GO:0000028//ribosomal small subunit assembly;GO:0000462//maturation of SSU-rRNA from tricistronic rRNA transcript (SSU-rRNA, 5.8S rRNA, LSU-rRNA);GO:0006412//translation;cellular_component:GO:0022627//cytosolic small ribosomal subunit;molecular_function:GO:0048027//mRNA 5'-UTR binding;GO:0070181//small ribosomal subunit rRNA binding;GO:0003735//structural constituent of ribosom…
XP_010093759.1	55.44	23.27	-1.25246	Down	3.45682e-106	Hypothetical Protein L484_019162	cellular_component:GO:0016021//integral component of membrane;
XP_010093777.1	5.41	2.47	-1.13112	Down	9.36816e-38	Hypothetical Protein L484_019182	cellular_component:GO:0016021//integral component of membrane;
XP_010093785.1	1.64	0.42	-1.96523	Down	6.02546e-11	Hypothetical Protein L484_019190	NA
XP_010093796.1	3.73	1.19	-1.64821	Down	2.32282e-11	Vacuolar Protein Sorting-Associated Protein 26B	NA
XP_010093797.1	3.59	1.55	-1.21172	Down	1.15774e-13	Cbl-Interacting Serine/Threonine-Protein Kinase 3	biological_process:GO:0006468//protein phosphorylation;GO:0035556//intracellular signal transduction;cellular_component:GO:0005634//nucleus;GO:0016021//integral component of membrane;GO:0005737//cytoplasm;molecular_function:GO:0004674//protein serine/threonine kinase activity;GO:0005524//ATP binding;
XP_010093813.1	0.35	0.08	-2.12928	Down	5.44596e-08	Hypothetical Protein L484_022526	NA
XP_010093817.1	255.7	102.67	-1.31644	Down	0	Elongation Factor 1-Beta 1	biological_process:GO:0006414//translational elongation;cellular_component:GO:0005853//eukaryotic translation elongation factor 1 complex;molecular_function:GO:0003746//translation elongation factor activity;
XP_010093822.1	167.84	50.18	-1.7419	Down	0	60S Ribosomal Protein L30	biological_process:GO:0006412//translation;cellular_component:GO:0022625//cytosolic large ribosomal subunit;molecular_function:GO:0003723//RNA binding;GO:0003735//structural constituent of ribosome;
XP_010093833.1	43.28	13.14	-1.71974	Down	4.9901e-117	Fha Domain-Containing Protein	NA
XP_010093837.1	42.48	16.4	-1.37309	Down	2.04218e-78	Non-Specific Lipid-Transfer Protein-Like Protein	biological_process:GO:0006869//lipid transport;molecular_function:GO:0008289//lipid binding;
XP_010093845.1	1.26	0.39	-1.69188	Down	4.40128e-05	Hypothetical Protein L484_012833	NA
XP_010093862.1	13.12	5.45	-1.26744	Down	4.50014e-54	Hypothetical Protein L484_012850	cellular_component:GO:0005886//plasma membrane;GO:0009507//chloroplast;
XP_010093870.1	2.96	1	-1.5656	Down	2.5106e-11	Replication Factor A Protein 2	biological_process:GO:0006281//DNA repair;GO:0006260//DNA replication;GO:0006310//DNA recombination;cellular_component:GO:0005634//nucleus;molecular_function:GO:0003677//DNA binding;
XP_010093876.1	1.53	0.74	-1.04793	Down	8.6508e-05	Hypothetical Protein L484_019912	biological_process:GO:0071139//resolution of recombination intermediates;GO:0006281//DNA repair;cellular_component:GO:0030915//Smc5-Smc6 complex;
XP_010093901.1	4.62	0.87	-2.40881	Down	8.62298e-48	Ornithine Aminotransferase	biological_process:GO:0006561//proline biosynthetic process;GO:0051646//mitochondrion localization;GO:0006593//ornithine catabolic process;GO:0042538//hyperosmotic salinity response;GO:0019544//arginine catabolic process to glutamate;cellular_component:GO:0016021//integral component of membrane;GO:0005739//mitochondrion;molecular_function:GO:0004587//ornithine-oxo-acid transaminase activity;GO:00…
XP_010093903.1	3.28	1.61	-1.02664	Down	7.3191e-12	Kh Domain-Containing Protein	molecular_function:GO:0003723//RNA binding;
XP_010093908.1	0.26	0.01	-4.70044	Down	4.72604e-11	Tmv Resistance Protein N	biological_process:GO:0007165//signal transduction;GO:0006952//defense response;molecular_function:GO:0043531//ADP binding;
XP_010093937.1	38.5	11.81	-1.70485	Down	6.64848e-47	Mitochondrial Import Inner Membrane Translocase Subunit Tim8	biological_process:GO:0015031//protein transport;cellular_component:GO:0005758//mitochondrial intermembrane space;molecular_function:GO:0046872//metal ion binding;
XP_010093950.1	1.82	0.83	-1.13276	Down	4.11592e-06	Serine Palmitoyltransferase 2	biological_process:GO:0009058//biosynthetic process;cellular_component:GO:0016021//integral component of membrane;molecular_function:GO:0016740//transferase activity;GO:0030170//pyridoxal phosphate binding;
XP_010093953.1	4.89	1.81	-1.43384	Down	1.21683e-20	Cmp-N-Acetylneuraminate-Beta-Galactosamide-Alpha-2, 3-Sialyltransferase 2	biological_process:GO:0018279//protein N-linked glycosylation via asparagine;GO:0009311//oligosaccharide metabolic process;GO:0097503//sialylation;cellular_component:GO:0005768//endosome;GO:0016021//integral component of membrane;GO:0005802//trans-Golgi network;molecular_function:GO:0008373//sialyltransferase activity;
XP_010093969.1	48.33	12.51	-1.94984	Down	3.8653e-224	Hypothetical Protein L484_010535	cellular_component:GO:0016020//membrane;
XP_010093970.1	41.37	14.24	-1.53864	Down	4.9385e-88	Hypothetical Protein L484_010536	NA
XP_010093987.1	12.21	1.82	-2.74605	Down	1.45532e-82	Hypothetical Protein L484_007333	NA
XP_010093989.1	2.95	1.16	-1.34659	Down	1.96637e-14	Mitogen-Activated Protein Kinase Kinase Kinase 3	biological_process:GO:0006468//protein phosphorylation;molecular_function:GO:0004674//protein serine/threonine kinase activity;GO:0005524//ATP binding;
XP_010094013.1	10.04	5	-1.00576	Down	2.5885e-16	Dna Polymerase Iii Polc-Type	molecular_function:GO:0003676//nucleic acid binding;
XP_010094024.1	10.56	3.92	-1.42968	Down	2.67256e-20	Single-Stranded Dna-Binding Protein	biological_process:GO:0006260//DNA replication;molecular_function:GO:0003697//single-stranded DNA binding;
XP_010094034.1	0.29	0.08	-1.85798	Down	0.000140513	Arogenate Dehydratase/Prephenate Dehydratase 1	biological_process:GO:0009094//L-phenylalanine biosynthetic process;cellular_component:GO:0009570//chloroplast stroma;molecular_function:GO:0004664//prephenate dehydratase activity;GO:0016597//amino acid binding;GO:0047769//arogenate dehydratase activity;
XP_010094036.1	1.12	0.23	-2.28379	Down	2.22822e-09	Ankyrin Repeat Domain-Containing Protein 13C	NA
XP_010094056.1	0.15	0.03	-2.32193	Down	2.01166e-05	Putative Disease Resistance Protein Rga3	biological_process:GO:0006952//defense response;molecular_function:GO:0043531//ADP binding;
XP_010094060.1	2.36	0.64	-1.88264	Down	1.85784e-13	Putative Protein Phosphatase 2C 60	biological_process:GO:0006470//protein dephosphorylation;molecular_function:GO:0046872//metal ion binding;GO:0004722//protein serine/threonine phosphatase activity;
XP_010094074.1	177.5	53.07	-1.74185	Down	0	Hypothetical Protein L484_018090	molecular_function:GO:0000166//nucleotide binding;GO:0003676//nucleic acid binding;
XP_010094078.1	96.47	35.97	-1.42329	Down	6.97084e-303	Hypothetical Protein L484_018094	NA
XP_010094082.1	364.97	146.43	-1.31757	Down	0	60S Ribosomal Protein L44	biological_process:GO:0006412//translation;cellular_component:GO:0005840//ribosome;GO:0016021//integral component of membrane;molecular_function:GO:0003735//structural constituent of ribosome;
XP_010094090.1	4.38	1.34	-1.7087	Down	1.02223e-45	Hypothetical Protein L484_018107	NA
XP_010094095.1	8.6	0.63	-3.77091	Down	6.58172e-97	Hypothetical Protein L484_018112	NA
XP_010094124.1	6.28	1.75	-1.84341	Down	3.23272e-41	Wd Repeat-Containing Protein 43	NA
XP_010094153.1	2.11	0.23	-3.19754	Down	6.42118e-11	Outer Envelope Protein 64	biological_process:GO:0006626//protein targeting to mitochondrion;cellular_component:GO:0019031//viral envelope;GO:0016021//integral component of membrane;GO:0005739//mitochondrion;molecular_function:GO:0016884//carbon-nitrogen ligase activity, with glutamine as amido-N-donor;
XP_010094166.1	0.88	0.01	-6.45943	Down	2.30118e-11	Hypothetical Protein L484_017210	NA
XP_010094169.1	2.96	1.4	-1.08017	Down	7.10802e-26	Hypothetical Protein L484_017213	NA
XP_010094178.1	33.29	14.86	-1.16365	Down	1.21237e-46	Protein Mago Nashi-Like Protein	biological_process:GO:0010183//pollen tube guidance;GO:0009793//embryo development ending in seed dormancy;cellular_component:GO:0005730//nucleolus;GO:0016021//integral component of membrane;GO:0016607//nuclear speck;GO:0035145//exon-exon junction complex;GO:0009507//chloroplast;
XP_010094219.1	1.08	0.34	-1.66742	Down	9.32398e-10	Wd Repeat-Containing Protein 75	NA
XP_010094221.1	4.6	1.67	-1.46179	Down	5.29274e-22	Hypothetical Protein L484_016764	NA
XP_010094225.1	2.63	0.53	-2.311	Down	4.35148e-31	Protein Vernalization Insensitive 3	NA
XP_010094227.1	0.94	0.44	-1.09516	Down	3.94086e-05	Hypothetical Protein L484_005558	NA
XP_010094228.1	54.33	9.1	-2.57781	Down	3.39478e-259	Hypothetical Protein L484_005559	biological_process:GO:0016042//lipid catabolic process;cellular_component:GO:0016021//integral component of membrane;molecular_function:GO:0005509//calcium ion binding;GO:0004623//phospholipase A2 activity;
XP_010094233.1	0.99	0.47	-1.07477	Down	6.39534e-06	Hypothetical Protein L484_005564	NA
XP_010094236.1	169.72	45.68	-1.89352	Down	0	40S Ribosomal Protein S2-4	biological_process:GO:0006412//translation;cellular_component:GO:0015935//small ribosomal subunit;molecular_function:GO:0003723//RNA binding;GO:0003735//structural constituent of ribosome;
XP_010094239.1	19.69	6.58	-1.5813	Down	1.34001e-71	Hypothetical Protein L484_005570	NA
XP_010094246.1	6.3	1.9	-1.72935	Down	7.63812e-25	Peptidyl-Prolyl Cis-Trans Isomerase Fkbp53	biological_process:GO:0006457//protein folding;GO:0000413//protein peptidyl-prolyl isomerization;molecular_function:GO:0003755//peptidyl-prolyl cis-trans isomerase activity;
XP_010094255.1	2.8	1.27	-1.1406	Down	7.23654e-13	Chromodomain-Helicase-Dna-Binding Protein 1	cellular_component:GO:0005634//nucleus;GO:0009506//plasmodesma;molecular_function:GO:0003677//DNA binding;GO:0005524//ATP binding;GO:0008026//ATP-dependent helicase activity;
XP_010094296.1	2.4	0.66	-1.8625	Down	2.29108e-05	Hypothetical Protein L484_003485	NA
XP_010094309.1	1.24	0.26	-2.25376	Down	1.39716e-28	Bromodomain And Wd Repeat-Containing Protein 1	NA
XP_010094316.1	60.76	27.06	-1.16696	Down	3.04284e-89	Gtp-Binding Protein	biological_process:GO:0006886//intracellular protein transport;GO:0016192//vesicle-mediated transport;cellular_component:GO:0005783//endoplasmic reticulum;GO:0005794//Golgi apparatus;molecular_function:GO:0005525//GTP binding;
XP_010094337.1	9.65	3.12	-1.62898	Down	9.47238e-35	Gata Transcription Factor 15	biological_process:GO:0030154//cell differentiation;GO:0006355//regulation of transcription, DNA-templated;GO:0006366//transcription from RNA polymerase II promoter;cellular_component:GO:0005634//nucleus;GO:0005667//transcription factor complex;molecular_function:GO:0001228//RNA polymerase II transcription regulatory region sequence-specific DNA binding transcription factor activity involved in p…
XP_010094351.1	7.35	3.01	-1.28798	Down	1.12927e-16	Hypothetical Protein L484_001039	NA
XP_010094357.1	7.83	2.96	-1.40342	Down	1.021e-51	Pentatricopeptide Repeat-Containing Protein	molecular_function:GO:0000166//nucleotide binding;GO:0003676//nucleic acid binding;
XP_010094358.1	66.23	20.93	-1.66191	Down	1.14822e-194	Rubisco Large Subunit-Binding Protein Subunit Beta	biological_process:GO:0042026//protein refolding;cellular_component:GO:0005737//cytoplasm;molecular_function:GO:0005524//ATP binding;
XP_010094388.1	66.96	29.1	-1.20228	Down	3.45116e-155	Patatin Group A-3	biological_process:GO:0016042//lipid catabolic process;cellular_component:GO:0016020//membrane;GO:0005737//cytoplasm;molecular_function:GO:0004620//phospholipase activity;GO:0047372//acylglycerol lipase activity;
XP_010094390.1	1.94	0.96	-1.01495	Down	3.8683e-07	Hypothetical Protein L484_018757	molecular_function:GO:0008270//zinc ion binding;GO:0003676//nucleic acid binding;
XP_010094398.1	3.64	0.91	-2	Down	2.18784e-14	Putative Pre-Mrna-Splicing Factor Atp-Dependent Rna Helicase	molecular_function:GO:0005524//ATP binding;GO:0004386//helicase activity;
XP_010094399.1	1.26	0.28	-2.16993	Down	2.01166e-05	Hypothetical Protein L484_018766	NA
XP_010094402.1	1.53	0.71	-1.10764	Down	1.85674e-05	Nifu-Like Protein 1	biological_process:GO:0016226//iron-sulfur cluster assembly;cellular_component:GO:0009507//chloroplast;molecular_function:GO:0005506//iron ion binding;GO:0051536//iron-sulfur cluster binding;
XP_010094407.1	1.15	0.01	-6.84549	Down	1.49079e-18	Dna Methyltransferase 1-Associated Protein 1	biological_process:GO:0045892//negative regulation of transcription, DNA-templated;GO:0006281//DNA repair;GO:0006338//chromatin remodeling;GO:0043968//histone H2A acetylation;GO:0043967//histone H4 acetylation;GO:0032259//methylation;cellular_component:GO:0035267//NuA4 histone acetyltransferase complex;GO:0000812//Swr1 complex;molecular_function:GO:0003677//DNA binding;GO:0008168//methyltransfera…
XP_010094410.1	10.99	4.54	-1.27543	Down	5.79734e-25	Putative Pectinesterase 53	biological_process:GO:0045490//pectin catabolic process;GO:0042545//cell wall modification;cellular_component:GO:0005618//cell wall;GO:0005576//extracellular region;molecular_function:GO:0045330//aspartyl esterase activity;GO:0030599//pectinesterase activity;
XP_010094427.1	1.38	0.18	-2.9386	Down	2.00566e-11	Atp-Dependent Rna Helicase Dbp2	molecular_function:GO:0005524//ATP binding;GO:0004386//helicase activity;GO:0003676//nucleic acid binding;
XP_010094434.1	0.87	0.26	-1.7425	Down	6.28432e-11	Hypothetical Protein L484_018804	molecular_function:GO:0016787//hydrolase activity;
XP_010094439.1	36.83	10.54	-1.80501	Down	1.55096e-198	Dead-Box Atp-Dependent Rna Helicase 47	molecular_function:GO:0005524//ATP binding;GO:0004386//helicase activity;GO:0003676//nucleic acid binding;
XP_010094480.1	8.64	3.78	-1.19265	Down	5.2012e-24	Hypothetical Protein L484_024771	NA
XP_010094481.1	2.41	0.52	-2.21245	Down	2.63402e-10	Putative Zinc Protease Pqql	biological_process:GO:0006508//proteolysis;molecular_function:GO:0046872//metal ion binding;GO:0008233//peptidase activity;
XP_010094487.1	0.93	0.07	-3.7318	Down	3.06244e-12	Hypothetical Protein L484_024778	NA
XP_010094494.1	5.14	1.69	-1.60475	Down	6.04984e-55	Hypothetical Protein L484_024785	cellular_component:GO:0016021//integral component of membrane;
XP_010094496.1	6.61	1.68	-1.97619	Down	4.32016e-31	Hypothetical Protein L484_024787	biological_process:GO:0007094//mitotic spindle assembly checkpoint;
XP_010094501.1	7.94	1.9	-2.06314	Down	1.36832e-89	Cyclin-Dependent Kinase	biological_process:GO:0006468//protein phosphorylation;molecular_function:GO:0008353//RNA polymerase II carboxy-terminal domain kinase activity;GO:0005524//ATP binding;
XP_010094505.1	2.37	0.79	-1.58496	Down	7.85152e-14	At-Rich Interactive Domain-Containing Protein 5	molecular_function:GO:0003677//DNA binding;
XP_010094515.1	13.56	5.67	-1.25794	Down	2.6081e-38	Putative Dna-Binding Protein Escarola	molecular_function:GO:0003677//DNA binding;
XP_010094516.1	4.89	2.44	-1.00295	Down	1.00569e-11	Short-Chain Dehydrogenase/Reductase Family 42E Member 1	biological_process:GO:0006694//steroid biosynthetic process;GO:0055114//oxidation-reduction process;cellular_component:GO:0005783//endoplasmic reticulum;GO:0016021//integral component of membrane;molecular_function:GO:0003854//3-beta-hydroxy-delta5-steroid dehydrogenase activity;
XP_010094540.1	0.52	0.05	-3.37851	Down	1.5966e-06	Glyceraldehyde-3-Phosphate Dehydrogenase B	biological_process:GO:0006397//mRNA processing;GO:0006006//glucose metabolic process;GO:0090501//RNA phosphodiester bond hydrolysis;GO:0006468//protein phosphorylation;GO:0055114//oxidation-reduction process;cellular_component:GO:0016021//integral component of membrane;molecular_function:GO:0016620//oxidoreductase activity, acting on the aldehyde or oxo group of donors, NAD or NADP as acceptor;GO…
XP_010094541.1	6.94	3.14	-1.14417	Down	2.92202e-17	Glucan Endo-1,3-Beta-Glucosidase 12	biological_process:GO:0005975//carbohydrate metabolic process;molecular_function:GO:0004553//hydrolase activity, hydrolyzing O-glycosyl compounds;
XP_010094563.1	1.25	0.06	-4.38082	Down	5.44926e-08	Bromodomain And Phd Finger-Containing Protein 3	NA
XP_010094572.1	6.88	2.03	-1.76093	Down	4.80396e-16	Hypothetical Protein L484_024868	NA
XP_010094576.1	4.22	1.49	-1.50193	Down	1.2371e-25	Hypothetical Protein L484_024872	NA
XP_010094582.1	0.5	0.01	-5.64386	Down	1.99337e-10	Hypothetical Protein L484_024878	NA
XP_010094583.1	4.98	1.61	-1.62909	Down	2.60196e-23	Wd Repeat-Containing Protein Dwa2	NA
XP_010094591.1	6.95	0.77	-3.17408	Down	6.75382e-92	Hypothetical Protein L484_024887	NA
XP_010094598.1	3.66	1.12	-1.70834	Down	7.09512e-19	Hypothetical Protein L484_000625	NA
XP_010094603.1	25.41	9.82	-1.3716	Down	5.20984e-38	Thioredoxin O1	biological_process:GO:0044699//single-organism process;
XP_010094604.1	2.77	0.95	-1.54389	Down	8.42584e-21	Hypothetical Protein L484_009849	NA
XP_010094614.1	3.65	1.22	-1.58102	Down	8.57688e-16	Gtp-Binding Protein Erg	cellular_component:GO:0005622//intracellular;molecular_function:GO:0003723//RNA binding;GO:0005525//GTP binding;
XP_010094619.1	1.33	0.66	-1.01089	Down	0.000147368	Membrane-Bound Transcription Factor Site-2 Protease	biological_process:GO:0006508//proteolysis;cellular_component:GO:0016021//integral component of membrane;molecular_function:GO:0004222//metalloendopeptidase activity;
XP_010094622.1	2.56	0.23	-3.47644	Down	1.32573e-32	Hypothetical Protein L484_009867	NA
XP_010094624.1	5.07	2.24	-1.17849	Down	2.93216e-26	Hypothetical Protein L484_009869	cellular_component:GO:0016021//integral component of membrane;
XP_010094631.1	0.47	0.01	-5.55459	Down	8.42168e-05	Transcription Initiation Factor Tfiid Subunit 11	biological_process:GO:0006413//translational initiation;GO:0006367//transcription initiation from RNA polymerase II promoter;cellular_component:GO:0005634//nucleus;molecular_function:GO:0003743//translation initiation factor activity;GO:0046982//protein heterodimerization activity;
XP_010094643.1	4.75	1.68	-1.49947	Down	3.2385e-15	Hypothetical Protein L484_008875	molecular_function:GO:0046872//metal ion binding;
XP_010094649.1	5.21	0.89	-2.54941	Down	5.62812e-55	Putative Inactive Receptor Kinase	biological_process:GO:0006468//protein phosphorylation;cellular_component:GO:0016021//integral component of membrane;molecular_function:GO:0005524//ATP binding;GO:0004672//protein kinase activity;
XP_010094661.1	3.46	1.56	-1.14923	Down	1.47936e-06	Hypothetical Protein L484_008893	NA
XP_010094668.1	2.86	0.63	-2.18259	Down	8.82286e-11	Riboflavin Biosynthesis Protein Ribd	biological_process:GO:0009231//riboflavin biosynthetic process;GO:0055114//oxidation-reduction process;molecular_function:GO:0008835//diaminohydroxyphosphoribosylaminopyrimidine deaminase activity;GO:0008270//zinc ion binding;
XP_010094684.1	14.56	4.79	-1.60391	Down	1.43603e-112	Hypothetical Protein L484_004261	NA
XP_010094706.1	15.16	3.06	-2.30867	Down	1.67514e-75	Hypothetical Protein L484_003014	NA
XP_010094715.1	0.97	0.16	-2.59991	Down	1.13831e-05	Hypothetical Protein L484_004102	NA
XP_010094740.1	54.3	15.52	-1.80682	Down	0	40S Ribosomal Protein S7	biological_process:GO:0006412//translation;cellular_component:GO:0005840//ribosome;molecular_function:GO:0003735//structural constituent of ribosome;
XP_010094744.1	0.38	0.01	-5.24793	Down	1.29567e-07	Hypothetical Protein L484_019954	cellular_component:GO:0016021//integral component of membrane;
XP_010094746.1	21.24	8.46	-1.32805	Down	5.04602e-128	Chloroplastic Group Iia Intron Splicing Facilitator Crs1	molecular_function:GO:0003723//RNA binding;
XP_010094749.1	2.02	0.76	-1.41028	Down	3.09112e-06	Hypothetical Protein L484_019959	biological_process:GO:0031124//mRNA 3'-end processing;
XP_010094762.1	1.01	0.15	-2.75132	Down	5.63658e-16	Hypothetical Protein L484_019972	NA
XP_010094768.1	1.15	0.1	-3.52356	Down	1.26395e-05	Hypothetical Protein L484_019978	NA
XP_010094771.1	4.93	2.03	-1.28011	Down	1.14171e-06	Hypothetical Protein L484_019981	cellular_component:GO:0016021//integral component of membrane;
XP_010094776.1	2.38	0.86	-1.46855	Down	3.35754e-11	Hypothetical Protein L484_019986	NA
XP_010094778.1	0.64	0.01	-6	Down	2.65654e-12	Aspartic Proteinase Asp1	biological_process:GO:0006508//proteolysis;cellular_component:GO:0016021//integral component of membrane;molecular_function:GO:0004190//aspartic-type endopeptidase activity;
XP_010094782.1	1.48	0.01	-7.20945	Down	9.70606e-11	Cytochrome P450 71A1	biological_process:GO:0055114//oxidation-reduction process;cellular_component:GO:0016021//integral component of membrane;molecular_function:GO:0016705//oxidoreductase activity, acting on paired donors, with incorporation or reduction of molecular oxygen;GO:0020037//heme binding;GO:0005506//iron ion binding;GO:0004497//monooxygenase activity;
XP_010094788.1	5.97	2.15	-1.47339	Down	5.81196e-09	Hypothetical Protein L484_000704	cellular_component:GO:0016021//integral component of membrane;
XP_010094795.1	2.47	0.76	-1.70044	Down	8.19198e-12	Hypothetical Protein L484_001235	molecular_function:GO:0016787//hydrolase activity;
XP_010094804.1	7.64	3.68	-1.05387	Down	2.55256e-13	Mads-Box Protein Agl24	biological_process:GO:0006355//regulation of transcription, DNA-templated;cellular_component:GO:0005634//nucleus;molecular_function:GO:0003677//DNA binding;GO:0003700//sequence-specific DNA binding transcription factor activity;GO:0046983//protein dimerization activity;
XP_010094805.1	2.39	1.17	-1.0305	Down	2.53992e-05	Mads-Box Protein Jointless	NA
XP_010094806.1	15.35	6.62	-1.21334	Down	1.77518e-82	Chaperone Protein Dnaj	NA
XP_010094812.1	0.38	0.01	-5.24793	Down	6.30882e-08	Hypothetical Protein L484_011385	NA
XP_010094821.1	5.03	2.49	-1.01441	Down	1.52828e-20	Replication Factor C Subunit 1	biological_process:GO:0006281//DNA repair;GO:0006260//DNA replication;cellular_component:GO:0005663//DNA replication factor C complex;molecular_function:GO:0005524//ATP binding;GO:0003689//DNA clamp loader activity;
XP_010094822.1	1.34	0.63	-1.08881	Down	1.65785e-12	Transcription Initiation Factor Tfiid Subunit 1-A	biological_process:GO:0006413//translational initiation;molecular_function:GO:0003743//translation initiation factor activity;
XP_010094825.1	0.19	0.02	-3.24793	Down	3.96678e-05	Hypothetical Protein L484_011398	NA
XP_010094846.1	1.68	0.61	-1.46158	Down	4.23394e-08	Hypothetical Protein L484_016428	NA
XP_010094862.1	2.52	0.76	-1.72935	Down	1.0388e-15	Nuclear Inhibitor Of Protein Phosphatase 1	NA
XP_010094865.1	2.42	0.65	-1.8965	Down	6.47746e-14	Hypothetical Protein L484_016447	NA
XP_010094873.1	5.54	2.27	-1.28719	Down	3.04072e-22	Histidinol-Phosphate Aminotransferase	biological_process:GO:0000105//histidine biosynthetic process;molecular_function:GO:0004400//histidinol-phosphate transaminase activity;GO:0030170//pyridoxal phosphate binding;
XP_010094904.1	1.28	0.48	-1.41504	Down	4.69734e-05	G Patch Domain-Containing Protein 8	molecular_function:GO:0046872//metal ion binding;GO:0003676//nucleic acid binding;
XP_010094910.1	1.58	0.34	-2.21632	Down	3.55912e-05	Hypothetical Protein L484_022659	molecular_function:GO:0008270//zinc ion binding;
XP_010094922.1	1.46	0.44	-1.73039	Down	1.36673e-06	Hypothetical Protein L484_022672	molecular_function:GO:0008270//zinc ion binding;
XP_010094935.1	1.33	0.49	-1.44057	Down	1.1506e-06	Cbs Domain-Containing Protein Cbsx3	cellular_component:GO:0016021//integral component of membrane;
XP_010094939.1	3.7	0.37	-3.32193	Down	2.4382e-18	Werner Syndrome Atp-Dependent Helicase-Like Protein	biological_process:GO:0006310//DNA recombination;molecular_function:GO:0005524//ATP binding;GO:0003676//nucleic acid binding;GO:0008026//ATP-dependent helicase activity;
XP_010094940.1	103.83	43.36	-1.25979	Down	2.96244e-206	50S Ribosomal Protein L17	biological_process:GO:0006412//translation;cellular_component:GO:0005840//ribosome;molecular_function:GO:0003735//structural constituent of ribosome;
XP_010094943.1	0.66	0.21	-1.65208	Down	7.15256e-06	Hypothetical Protein L484_022693	biological_process:GO:0007064//mitotic sister chromatid cohesion;
XP_010094949.1	2.95	1.18	-1.32193	Down	6.57432e-08	Ring Finger And Transmembrane Domain-Containing Protein 2	cellular_component:GO:0016021//integral component of membrane;molecular_function:GO:0008270//zinc ion binding;
XP_010094958.1	1.02	0.27	-1.91754	Down	2.22782e-08	Hypothetical Protein L484_002998	NA
XP_010094962.1	0.69	0.01	-6.10852	Down	4.7182e-16	Peptidyl-Prolyl Cis-Trans Isomerase Cwc27-Like Protein	biological_process:GO:0006457//protein folding;GO:0000413//protein peptidyl-prolyl isomerization;molecular_function:GO:0003755//peptidyl-prolyl cis-trans isomerase activity;
XP_010094974.1	3.19	0.98	-1.7027	Down	4.3897e-08	Ring Finger Protein 170	cellular_component:GO:0016021//integral component of membrane;molecular_function:GO:0008270//zinc ion binding;
XP_010095007.1	2.74	0.85	-1.68864	Down	6.4665e-07	Hypothetical Protein L484_001739	NA
XP_010095009.1	4.05	1.53	-1.40439	Down	2.55686e-06	Hypothetical Protein L484_001741	NA
XP_010095017.1	0.9	0.28	-1.6845	Down	2.85804e-10	Hypothetical Protein L484_026322	NA
XP_010095049.1	7.36	2.85	-1.36874	Down	5.52274e-64	Hypothetical Protein L484_026356	biological_process:GO:0048530//fruit morphogenesis;GO:0002098//tRNA wobble uridine modification;GO:2000024//regulation of leaf development;GO:0035265//organ growth;GO:0031538//negative regulation of anthocyanin metabolic process;GO:0006355//regulation of transcription, DNA-templated;GO:0009965//leaf morphogenesis;GO:0006979//response to oxidative stress;GO:0080178//5-carbamoylmethyluridine metabo…
XP_010095057.1	3.53	1.5	-1.23471	Down	6.68934e-31	Hypothetical Protein L484_026364	NA
XP_010095095.1	3.01	0.9	-1.74177	Down	1.13931e-24	Hypothetical Protein L484_026404	NA
XP_010095109.1	6.68	1.59	-2.07082	Down	1.3376e-91	Hypothetical Protein L484_015608	NA
XP_010095116.1	0.15	0.01	-3.90689	Down	1.12235e-06	Subtilisin-Like Protease	biological_process:GO:0006508//proteolysis;molecular_function:GO:0004252//serine-type endopeptidase activity;
XP_010095117.1	3.14	0.95	-1.72477	Down	1.42153e-33	Hypothetical Protein L484_015617	NA
XP_010095119.1	2.95	0.57	-2.37168	Down	2.75688e-07	Mitogen-Activated Protein Kinase 12	biological_process:GO:0000165//MAPK cascade;cellular_component:GO:0005622//intracellular;molecular_function:GO:0005524//ATP binding;GO:0004707//MAP kinase activity;
XP_010095122.1	2.63	0.44	-2.57949	Down	3.3994e-19	Exonuclease 1	biological_process:GO:0006281//DNA repair;GO:0090305//nucleic acid phosphodiester bond hydrolysis;cellular_component:GO:0005634//nucleus;molecular_function:GO:0003677//DNA binding;GO:0035312//5'-3' exodeoxyribonuclease activity;
XP_010095124.1	2.61	0.86	-1.60164	Down	4.47342e-18	Transcription Factor Gte12	NA
XP_010095158.1	1.16	0.25	-2.21412	Down	2.21334e-12	Ribosome Maturation Factor Rimm	biological_process:GO:0006048//UDP-N-acetylglucosamine biosynthetic process;GO:0006364//rRNA processing;cellular_component:GO:0005840//ribosome;GO:0005829//cytosol;molecular_function:GO:0043022//ribosome binding;GO:0003977//UDP-N-acetylglucosamine diphosphorylase activity;
XP_010095165.1	2.93	0.88	-1.73533	Down	5.34036e-27	Putative Dna-Directed Rna Polymerase I Subunit Rpa43	biological_process:GO:0006360//transcription from RNA polymerase I promoter;cellular_component:GO:0005736//DNA-directed RNA polymerase I complex;molecular_function:GO:0001054//RNA polymerase I activity;GO:0003676//nucleic acid binding;
XP_010095179.1	0.39	0.01	-5.2854	Down	6.29836e-13	Hypothetical Protein L484_005213	biological_process:GO:0048868//pollen tube development;cellular_component:GO:0005768//endosome;GO:0016021//integral component of membrane;GO:0005802//trans-Golgi network;molecular_function:GO:0016740//transferase activity;
XP_010095180.1	1.69	0.29	-2.5429	Down	1.51277e-14	Tubulin-Specific Chaperone E	biological_process:GO:0009793//embryo development ending in seed dormancy;cellular_component:GO:0009507//chloroplast;
XP_010095203.1	2.48	0.75	-1.72538	Down	5.48422e-22	Hypothetical Protein L484_003919	cellular_component:GO:0005874//microtubule;
XP_010095204.1	3.32	1.06	-1.64712	Down	2.8619e-16	Serine/Threonine-Protein Kinase	biological_process:GO:0006468//protein phosphorylation;molecular_function:GO:0004674//protein serine/threonine kinase activity;GO:0005524//ATP binding;
XP_010095205.1	2.95	0.96	-1.61961	Down	3.41308e-12	Prefoldin Subunit 1	biological_process:GO:0006457//protein folding;cellular_component:GO:0016272//prefoldin complex;GO:0005829//cytosol;molecular_function:GO:0051082//unfolded protein binding;
XP_010095209.1	2.8	0.82	-1.77173	Down	6.17848e-09	3-Ketoacyl-Coa Synthase 15	biological_process:GO:0006633//fatty acid biosynthetic process;cellular_component:GO:0016021//integral component of membrane;molecular_function:GO:0016747//transferase activity, transferring acyl groups other than amino-acyl groups;
XP_010095213.1	2.08	0.59	-1.8178	Down	2.01328e-11	Proton Extrusion Protein Pcxa	cellular_component:GO:0016021//integral component of membrane;
XP_010095214.1	4.66	2.25	-1.0504	Down	3.45094e-16	Hypothetical Protein L484_003931	molecular_function:GO:0003723//RNA binding;
XP_010095218.1	7.22	3.11	-1.21508	Down	1.67913e-14	Hypothetical Protein L484_003935	NA
XP_010095239.1	25.91	12.85	-1.01174	Down	1.84866e-33	Hypothetical Protein L484_008248	cellular_component:GO:0009941//chloroplast envelope;GO:0009534//chloroplast thylakoid;
XP_010095241.1	0.85	0.28	-1.60204	Down	0.000127387	Ctd Small Phosphatase-Like Protein 2	biological_process:GO:0006470//protein dephosphorylation;molecular_function:GO:0004721//phosphoprotein phosphatase activity;
XP_010095244.1	1.42	0.17	-3.06228	Down	2.70168e-07	Dnaj Homolog Subfamily B Member 13	biological_process:GO:0006457//protein folding;molecular_function:GO:0051082//unfolded protein binding;
XP_010095251.1	7.94	3.24	-1.29315	Down	2.81248e-35	Atpase Family Aaa Domain-Containing Protein 3	molecular_function:GO:0005524//ATP binding;
XP_010095265.1	2.09	0.3	-2.80047	Down	2.12442e-16	Hypothetical Protein L484_014606	cellular_component:GO:0016021//integral component of membrane;
XP_010095271.1	14.55	7.19	-1.01696	Down	9.65668e-18	Hypothetical Protein L484_014612	cellular_component:GO:0016021//integral component of membrane;
XP_010095297.1	0.47	0.13	-1.85415	Down	5.56684e-07	Putative Protein Disulfide-Isomerase A6	biological_process:GO:0006457//protein folding;GO:0034976//response to endoplasmic reticulum stress;GO:0048868//pollen tube development;GO:0009567//double fertilization forming a zygote and endosperm;GO:0045454//cell redox homeostasis;GO:0009553//embryo sac development;GO:0009793//embryo development ending in seed dormancy;cellular_component:GO:0005783//endoplasmic reticulum;GO:0005774//vacuolar …
XP_010095299.1	10.12	3.92	-1.36828	Down	3.87992e-36	Transcription Factor	molecular_function:GO:0003677//DNA binding;
XP_010095301.1	6.81	2.6	-1.38914	Down	7.99644e-11	Transcription Initiation Factor Tfiid Subunit 13	biological_process:GO:0006413//translational initiation;GO:0009960//endosperm development;GO:0009793//embryo development ending in seed dormancy;GO:0006366//transcription from RNA polymerase II promoter;cellular_component:GO:0005634//nucleus;molecular_function:GO:0003743//translation initiation factor activity;GO:0046982//protein heterodimerization activity;
XP_010095302.1	5.3	1.13	-2.22967	Down	7.02826e-86	Hypothetical Protein L484_001911	biological_process:GO:0006629//lipid metabolic process;cellular_component:GO:0016021//integral component of membrane;molecular_function:GO:0016787//hydrolase activity;
XP_010095304.1	1.53	0.25	-2.61353	Down	2.57946e-18	Brct Domain-Containing Protein	molecular_function:GO:0008270//zinc ion binding;
XP_010095308.1	6.88	2.19	-1.65148	Down	7.2975e-43	Phosphatidylinositol-3,4,5-Trisphosphate 3-Phosphatase And Dual-Specificity Protein Phosphatase Pte	biological_process:GO:0035335//peptidyl-tyrosine dephosphorylation;molecular_function:GO:0004725//protein tyrosine phosphatase activity;
XP_010095309.1	2.99	0.57	-2.39111	Down	1.32754e-26	Small Rna Degrading Nuclease 3	molecular_function:GO:0003676//nucleic acid binding;
XP_010095313.1	38.58	5.05	-2.9335	Down	0	Hypothetical Protein L484_009281	cellular_component:GO:0005634//nucleus;
XP_010095317.1	8.5	3.95	-1.10561	Down	2.34622e-30	Putative Lrr Receptor-Like Serine/Threonine-Protein Kinase	biological_process:GO:0006468//protein phosphorylation;cellular_component:GO:0016021//integral component of membrane;molecular_function:GO:0005524//ATP binding;GO:0004672//protein kinase activity;
XP_010095333.1	1.89	0.78	-1.27684	Down	4.34664e-07	Isoflavone 2'-Hydroxylase	biological_process:GO:0006468//protein phosphorylation;GO:0055114//oxidation-reduction process;cellular_component:GO:0016021//integral component of membrane;molecular_function:GO:0020037//heme binding;GO:0005524//ATP binding;GO:0005506//iron ion binding;GO:0016705//oxidoreductase activity, acting on paired donors, with incorporation or reduction of molecular oxygen;GO:0004672//protein kinase acti…
XP_010095336.1	3.56	1.19	-1.58092	Down	4.194e-05	F-Box-Like/Wd Repeat-Containing Protein	NA
XP_010095363.1	1.54	0.41	-1.90923	Down	2.76202e-17	Hypothetical Protein L484_010893	biological_process:GO:0007030//Golgi organization;cellular_component:GO:0016021//integral component of membrane;
XP_010095369.1	1.13	0.22	-2.36075	Down	1.75891e-11	Dolichyl-Diphosphooligosaccharide--Protein Glycosyltransferase Subunit Stt3	biological_process:GO:0006486//protein glycosylation;cellular_component:GO:0016021//integral component of membrane;molecular_function:GO:0004576//oligosaccharyl transferase activity;
XP_010095394.1	1.23	0.07	-4.13516	Down	4.25278e-09	Hypothetical Protein L484_013066	NA
XP_010095395.1	2.17	0.2	-3.43962	Down	1.92297e-07	Lysine-Specific Demethylase No66	biological_process:GO:0032259//methylation;molecular_function:GO:0008168//methyltransferase activity;
XP_010095403.1	73.67	30.54	-1.27038	Down	3.84768e-244	Delta-Aminolevulinic Acid Dehydratase	biological_process:GO:0006779//porphyrin-containing compound biosynthetic process;molecular_function:GO:0046872//metal ion binding;GO:0004655//porphobilinogen synthase activity;
XP_010095406.1	2.3	1	-1.20163	Down	5.12812e-15	Hypothetical Protein L484_013362	NA
XP_010095411.1	0.42	0.01	-5.39232	Down	2.64774e-22	Kinesin-Related Protein 11	biological_process:GO:0007018//microtubule-based movement;cellular_component:GO:0005886//plasma membrane;molecular_function:GO:0005524//ATP binding;GO:0003777//microtubule motor activity;GO:0008017//microtubule binding;
XP_010095414.1	0.93	0.24	-1.9542	Down	3.5454e-06	Replication Factor C Subunit 5	biological_process:GO:0006260//DNA replication;molecular_function:GO:0003677//DNA binding;GO:0005524//ATP binding;
XP_010095427.1	0.53	0.01	-5.72792	Down	4.10066e-05	Replication Factor C Subunit 4	biological_process:GO:0006260//DNA replication;molecular_function:GO:0003677//DNA binding;GO:0005524//ATP binding;
XP_010095429.1	0.71	0.01	-6.14975	Down	2.65654e-12	Hypothetical Protein L484_013386	cellular_component:GO:0005634//nucleus;
XP_010095431.1	1.96	0.63	-1.63743	Down	3.02536e-23	Hypothetical Protein L484_013388	NA
XP_010095447.1	0.43	0.08	-2.42626	Down	6.40348e-06	Calcineurin-Binding Protein Cabin-1	biological_process:GO:0006336//DNA replication-independent nucleosome assembly;
XP_010095449.1	5.18	1.57	-1.72219	Down	7.8728e-43	6-Phosphofructokinase 3	biological_process:GO:0006002//fructose 6-phosphate metabolic process;GO:0061615//glycolytic process through fructose-6-phosphate;cellular_component:GO:0005737//cytoplasm;molecular_function:GO:0003872//6-phosphofructokinase activity;GO:0046872//metal ion binding;GO:0005524//ATP binding;
XP_010095451.1	1.47	0.5	-1.55582	Down	5.7933e-06	Hypothetical Protein L484_005875	molecular_function:GO:0008270//zinc ion binding;
XP_010095458.1	2.55	0.99	-1.365	Down	6.37232e-24	Poly(A) Polymerase	biological_process:GO:0031123//RNA 3'-end processing;GO:0043631//RNA polyadenylation;cellular_component:GO:0005634//nucleus;molecular_function:GO:0004652//polynucleotide adenylyltransferase activity;GO:0003723//RNA binding;
XP_010095472.1	2.26	0.5	-2.17632	Down	2.21334e-12	Hypothetical Protein L484_014899	NA
XP_010095476.1	2.79	0.42	-2.7318	Down	2.6906e-41	Protein Arginine N-Methyltransferase 1.5	biological_process:GO:0035246//peptidyl-arginine N-methylation;molecular_function:GO:0008168//methyltransferase activity;
XP_010095487.1	2.58	0.89	-1.53549	Down	1.3865e-08	Hypothetical Protein L484_014914	biological_process:GO:0016567//protein ubiquitination;molecular_function:GO:0005524//ATP binding;GO:0004842//ubiquitin-protein transferase activity;GO:0016874//ligase activity;
XP_010095494.1	1.41	0.33	-2.09516	Down	4.12444e-13	Hypothetical Protein L484_014922	NA
XP_010095515.1	1.98	0.9	-1.1375	Down	2.1972e-15	Histone-Lysine N-Methyltransferase Atx1	biological_process:GO:0032259//methylation;molecular_function:GO:0008168//methyltransferase activity;GO:0008270//zinc ion binding;
XP_010095528.1	1.02	0.07	-3.86507	Down	2.31926e-26	Vacuolar Protein Sorting-Associated Protein 35B	biological_process:GO:0007264//small GTPase mediated signal transduction;GO:0042147//retrograde transport, endosome to Golgi;GO:0015031//protein transport;cellular_component:GO:0030904//retromer complex;GO:0005829//cytosol;molecular_function:GO:0008565//protein transporter activity;GO:0005525//GTP binding;
XP_010095546.1	2.19	0.27	-3.0199	Down	4.83218e-16	Hypothetical Protein L484_016020	NA
XP_010095569.1	2.64	1.15	-1.1989	Down	4.52624e-07	Putative F-Box Protein	NA
XP_010095587.1	2.02	0.34	-2.57075	Down	1.93945e-19	Hypothetical Protein L484_007426	cellular_component:GO:0016021//integral component of membrane;
XP_010095588.1	0.97	0.1	-3.27798	Down	4.24086e-08	Hypothetical Protein L484_007427	NA
XP_010095591.1	3.86	1.47	-1.39278	Down	2.13332e-22	Hypothetical Protein L484_007430	molecular_function:GO:0018786//haloalkane dehalogenase activity;
XP_010095598.1	1.49	0.29	-2.36119	Down	2.21152e-09	Hypothetical Protein L484_007437	molecular_function:GO:0008270//zinc ion binding;
XP_010095603.1	2.13	0.11	-4.27528	Down	4.35974e-23	Putative Crm Domain-Containing Protein	molecular_function:GO:0003723//RNA binding;
XP_010095619.1	11.34	3.67	-1.62757	Down	4.76102e-11	Hypothetical Protein L484_006434	NA
XP_010095625.1	6.91	2.2	-1.65118	Down	1.10762e-11	Hypothetical Protein L484_003726	cellular_component:GO:0005576//extracellular region;
XP_010095643.1	0.85	0.1	-3.08746	Down	1.87329e-16	Serine/Threonine-Protein Kinase 11-Interacting Protein	biological_process:GO:0016310//phosphorylation;molecular_function:GO:0016301//kinase activity;
XP_010095648.1	2.62	0.81	-1.69357	Down	4.40128e-05	Hypothetical Protein L484_008805	NA
XP_010095663.1	15.58	6.01	-1.37426	Down	6.63032e-25	Hypothetical Protein L484_012234	biological_process:GO:0009733//response to auxin;cellular_component:GO:0016021//integral component of membrane;
XP_010095667.1	7.41	3.28	-1.17578	Down	3.4429e-17	Putative Ribosome-Binding Factor A	biological_process:GO:0006364//rRNA processing;cellular_component:GO:0009507//chloroplast;
XP_010095677.1	6.02	2.82	-1.09407	Down	1.5738e-41	Trna-Dihydrouridine(47) Synthase	biological_process:GO:0002943//tRNA dihydrouridine synthesis;GO:0055114//oxidation-reduction process;molecular_function:GO:0046872//metal ion binding;GO:0017150//tRNA dihydrouridine synthase activity;GO:0050660//flavin adenine dinucleotide binding;
XP_010095689.1	10.14	5.01	-1.01718	Down	1.2997e-06	Hypothetical Protein L484_012262	NA
XP_010095699.1	1.56	0.7	-1.15612	Down	2.1979e-07	Putative Endo-1,4-Beta-Xylanase C	biological_process:GO:0045493//xylan catabolic process;molecular_function:GO:0004553//hydrolase activity, hydrolyzing O-glycosyl compounds;
XP_010095720.1	27.44	13.45	-1.02867	Down	3.43226e-63	Sterol 14-Demethylase	biological_process:GO:0055114//oxidation-reduction process;GO:0032259//methylation;cellular_component:GO:0016021//integral component of membrane;molecular_function:GO:0020037//heme binding;GO:0008168//methyltransferase activity;GO:0005506//iron ion binding;GO:0016705//oxidoreductase activity, acting on paired donors, with incorporation or reduction of molecular oxygen;GO:0004497//monooxygenase ac…
XP_010095721.1	5.57	1.75	-1.67032	Down	1.23949e-30	Hypothetical Protein L484_002693	biological_process:GO:0005975//carbohydrate metabolic process;cellular_component:GO:0009570//chloroplast stroma;molecular_function:GO:0004615//phosphomannomutase activity;
XP_010095733.1	1.98	0.34	-2.54189	Down	2.40138e-14	Ribosomal Rna Small Subunit Methyltransferase E	biological_process:GO:0032259//methylation;GO:0006364//rRNA processing;molecular_function:GO:0008168//methyltransferase activity;
XP_010095745.1	14.56	3.23	-2.1724	Down	9.13578e-119	Pyruvate Kinase Isozyme A	biological_process:GO:0006096//glycolytic process;molecular_function:GO:0000287//magnesium ion binding;GO:0030955//potassium ion binding;GO:0004743//pyruvate kinase activity;GO:0016301//kinase activity;
XP_010095746.1	0.26	0.07	-1.89308	Down	0.000228812	Inositol-Tetrakisphosphate 1-Kinase 2	biological_process:GO:0016310//phosphorylation;GO:0032957//inositol trisphosphate metabolic process;cellular_component:GO:0005622//intracellular;GO:0016021//integral component of membrane;molecular_function:GO:0000287//magnesium ion binding;GO:0052725//inositol-1,3,4-trisphosphate 6-kinase activity;GO:0005524//ATP binding;GO:0047325//inositol tetrakisphosphate 1-kinase activity;GO:0052726//inosit…
XP_010095761.1	2.61	0.87	-1.58496	Down	7.1527e-20	Hypothetical Protein L484_017568	NA
XP_010095780.1	23.06	4	-2.52732	Down	6.62684e-259	Dead-Box Atp-Dependent Rna Helicase 31	molecular_function:GO:0005524//ATP binding;GO:0004386//helicase activity;GO:0003676//nucleic acid binding;
XP_010095782.1	2.85	1.13	-1.33464	Down	2.29954e-13	Hypothetical Protein L484_017589	biological_process:GO:0006629//lipid metabolic process;molecular_function:GO:0016787//hydrolase activity;
XP_010095786.1	6.82	3.37	-1.01702	Down	1.64334e-19	Hypothetical Protein L484_017593	NA
XP_010095787.1	3.7	1.79	-1.04757	Down	3.64082e-08	Uncharacterized Protein L484_017594	biological_process:GO:0006032//chitin catabolic process;GO:0005975//carbohydrate metabolic process;cellular_component:GO:0005783//endoplasmic reticulum;GO:0016021//integral component of membrane;molecular_function:GO:0004568//chitinase activity;
XP_010095800.1	110.25	45.25	-1.28479	Down	0	Hypothetical Protein L484_022156	biological_process:GO:0010206//photosystem II repair;GO:0010207//photosystem II assembly;cellular_component:GO:0009543//chloroplast thylakoid lumen;
XP_010095807.1	1.83	0.6	-1.60881	Down	2.43726e-06	Hypothetical Protein L484_022163	cellular_component:GO:0016021//integral component of membrane;
XP_010095810.1	1.4	0.35	-2	Down	7.80214e-12	Protein Strubbelig-Receptor Family 3	biological_process:GO:0006468//protein phosphorylation;cellular_component:GO:0016021//integral component of membrane;molecular_function:GO:0005524//ATP binding;GO:0004672//protein kinase activity;
XP_010095813.1	5.24	1.55	-1.7573	Down	1.29239e-47	Hypothetical Protein L484_022169	NA
XP_010095821.1	3.79	0.73	-2.37623	Down	1.38921e-26	Hypothetical Protein L484_022177	biological_process:GO:0008152//metabolic process;molecular_function:GO:0005542//folic acid binding;GO:0016740//transferase activity;
XP_010095833.1	6.9	3.32	-1.05541	Down	3.3947e-15	Hypothetical Protein L484_022189	cellular_component:GO:0016021//integral component of membrane;
XP_010095835.1	9.46	1.91	-2.30827	Down	1.49989e-84	Hypothetical Protein L484_022191	NA
XP_010095842.1	14.36	6.75	-1.0891	Down	2.0896e-24	Vesicle-Associated Protein 4-2	cellular_component:GO:0005789//endoplasmic reticulum membrane;
XP_010095859.1	1.45	0.22	-2.72048	Down	1.36582e-12	Hypothetical Protein L484_022216	biological_process:GO:0051726//regulation of cell cycle;cellular_component:GO:0005634//nucleus;
XP_010095877.1	0.73	0.01	-6.18982	Down	0.000172959	Hypothetical Protein L484_002413	biological_process:GO:0050832//defense response to fungus;
XP_010095880.1	12.61	5.57	-1.17882	Down	5.41058e-24	Homeobox-Leucine Zipper Protein Hat14	biological_process:GO:0006355//regulation of transcription, DNA-templated;cellular_component:GO:0005634//nucleus;molecular_function:GO:0043565//sequence-specific DNA binding;GO:0003700//sequence-specific DNA binding transcription factor activity;
XP_010095884.1	40.68	16.36	-1.31415	Down	2.42814e-124	Putative Mannitol Dehydrogenase	biological_process:GO:0055114//oxidation-reduction process;molecular_function:GO:0008270//zinc ion binding;GO:0016491//oxidoreductase activity;
XP_010095887.1	5.36	1.27	-2.0774	Down	7.80118e-41	Phosphatidylinositol-4-Phosphate 5-Kinase 1	biological_process:GO:0046854//phosphatidylinositol phosphorylation;molecular_function:GO:0016307//phosphatidylinositol phosphate kinase activity;
XP_010095893.1	6.4	1.98	-1.69257	Down	1.80127e-21	Putative Peptide/Nitrate Transporter	NA
XP_010095902.1	2.19	0.37	-2.56533	Down	1.30376e-20	Hypothetical Protein L484_008299	biological_process:GO:0007264//small GTPase mediated signal transduction;GO:2000541//positive regulation of protein geranylgeranylation;GO:0050790//regulation of catalytic activity;GO:0055114//oxidation-reduction process;cellular_component:GO:0005829//cytosol;molecular_function:GO:0005092//GDP-dissociation inhibitor activity;GO:0017137//Rab GTPase binding;GO:0016491//oxidoreductase activity;
XP_010095933.1	1.9	0.61	-1.63912	Down	9.50232e-12	Hypothetical Protein L484_023921	cellular_component:GO:0005634//nucleus;
XP_010095952.1	2.51	0.78	-1.68614	Down	1.17731e-06	Hypothetical Protein L484_023940	NA
XP_010095962.1	1.75	0.47	-1.89662	Down	8.74418e-12	Putative Adp-Ribosylation Factor Gtpase-Activating Protein Agd11	biological_process:GO:0043547//positive regulation of GTPase activity;molecular_function:GO:0005096//GTPase activator activity;
XP_010095971.1	1.38	0.01	-7.10852	Down	2.66096e-07	Hypothetical Protein L484_023960	NA
XP_010095982.1	2.56	0.91	-1.49221	Down	1.24774e-08	Dna-Directed Rna Polymerase E Subunit 1	molecular_function:GO:0016779//nucleotidyltransferase activity;
XP_010095993.1	327.66	22.94	-3.83626	Down	0	Aspartic Proteinase Nepenthesin-1	biological_process:GO:0006508//proteolysis;cellular_component:GO:0048046//apoplast;GO:0009505//plant-type cell wall;GO:0009507//chloroplast;molecular_function:GO:0004190//aspartic-type endopeptidase activity;
XP_010095999.1	1.3	0.18	-2.85244	Down	6.7268e-11	Zinc Finger Ccch Domain-Containing Protein 37	cellular_component:GO:0005634//nucleus;molecular_function:GO:0003723//RNA binding;GO:0046872//metal ion binding;
XP_010096003.1	9.23	3.88	-1.25027	Down	8.04226e-22	Hypothetical Protein L484_023994	NA
XP_010096005.1	2.87	0.98	-1.5502	Down	4.3359e-26	Hypothetical Protein L484_023996	biological_process:GO:0006886//intracellular protein transport;cellular_component:GO:0005622//intracellular;molecular_function:GO:0008536//Ran GTPase binding;
XP_010096007.1	3.79	1.36	-1.47859	Down	2.08814e-17	Hypothetical Protein L484_023998	biological_process:GO:0000226//microtubule cytoskeleton organization;GO:0000910//cytokinesis;molecular_function:GO:0008017//microtubule binding;
XP_010096016.1	2.61	0.33	-2.98351	Down	1.05958e-16	Hypothetical Protein L484_024007	cellular_component:GO:0016021//integral component of membrane;
XP_010096018.1	3.42	1.28	-1.41785	Down	2.08488e-12	Khg/Kdpg Aldolase	biological_process:GO:0008152//metabolic process;molecular_function:GO:0016829//lyase activity;
XP_010096036.1	24.68	5.67	-2.12192	Down	1.98779e-90	Hypothetical Protein L484_008692	NA
XP_010096089.1	1.48	0.25	-2.5656	Down	2.0149e-05	Indole-3-Acetate O-Methyltransferase 1	biological_process:GO:0032259//methylation;molecular_function:GO:0008168//methyltransferase activity;
XP_010096096.1	21.28	8.52	-1.32057	Down	2.8543e-173	Trigger Factor-Like Protein Tig	biological_process:GO:0006457//protein folding;GO:0032259//methylation;GO:0015031//protein transport;molecular_function:GO:0003723//RNA binding;GO:0008168//methyltransferase activity;
XP_010096098.1	0.76	0.35	-1.11864	Down	0.000126918	Protein Grpe	biological_process:GO:0006457//protein folding;GO:0006850//mitochondrial pyruvate transport;GO:0050790//regulation of catalytic activity;cellular_component:GO:0005743//mitochondrial inner membrane;molecular_function:GO:0000774//adenyl-nucleotide exchange factor activity;GO:0051087//chaperone binding;GO:0042803//protein homodimerization activity;
XP_010096110.1	10.16	2.19	-2.2139	Down	9.17834e-54	Aspartate Carbamoyltransferase 2	biological_process:GO:0006520//cellular amino acid metabolic process;GO:0006207//'de novo' pyrimidine nucleobase biosynthetic process;cellular_component:GO:0005829//cytosol;GO:0009570//chloroplast stroma;molecular_function:GO:0016597//amino acid binding;GO:0004070//aspartate carbamoyltransferase activity;
XP_010096111.1	6.41	3.19	-1.00677	Down	9.70404e-07	Adenylyltransferase And Sulfurtransferase Mocs3	NA
XP_010096114.1	4.08	2.04	-1	Down	9.82116e-05	Hypothetical Protein L484_012469	NA
XP_010096120.1	1.25	0.34	-1.87832	Down	1.7125e-07	Hypothetical Protein L484_012475	molecular_function:GO:0008270//zinc ion binding;
XP_010096121.1	1.71	0.24	-2.83289	Down	1.82597e-05	Hypothetical Protein L484_012476	biological_process:GO:0006402//mRNA catabolic process;cellular_component:GO:0030014//CCR4-NOT complex;molecular_function:GO:0008270//zinc ion binding;
XP_010096123.1	4.24	1.63	-1.37919	Down	3.35662e-27	1,4-Alpha-Glucan-Branching Enzyme 3	biological_process:GO:0005978//glycogen biosynthetic process;molecular_function:GO:0043169//cation binding;GO:0004553//hydrolase activity, hydrolyzing O-glycosyl compounds;GO:0003844//1,4-alpha-glucan branching enzyme activity;
XP_010096133.1	1.66	0.36	-2.20511	Down	4.52286e-10	Molybdopterin Synthase Catalytic Subunit	biological_process:GO:0006777//Mo-molybdopterin cofactor biosynthetic process;cellular_component:GO:0005829//cytosol;GO:0019008//molybdopterin synthase complex;molecular_function:GO:0003779//actin binding;GO:0030366//molybdopterin synthase activity;
XP_010096146.1	1.88	0.4	-2.23266	Down	2.35818e-06	Hypothetical Protein L484_005425	molecular_function:GO:0008270//zinc ion binding;
XP_010096163.1	1.26	0.56	-1.16993	Down	7.34626e-05	Serine/Threonine-Protein Kinase Srk2E	biological_process:GO:0006468//protein phosphorylation;molecular_function:GO:0004674//protein serine/threonine kinase activity;GO:0005524//ATP binding;
XP_010096164.1	1.19	0.07	-4.08746	Down	4.84538e-05	Far Upstream Element-Binding Protein 2	NA
XP_010096165.1	6.83	2.53	-1.43275	Down	1.64995e-17	Hypothetical Protein L484_026898	cellular_component:GO:0016021//integral component of membrane;
XP_010096173.1	1.65	0.45	-1.87447	Down	7.71864e-17	Hypothetical Protein L484_026906	NA
XP_010096210.1	0.59	0.01	-5.88264	Down	2.66096e-07	Hypothetical Protein L484_026945	cellular_component:GO:0016021//integral component of membrane;
XP_010096216.1	2.82	1.13	-1.31937	Down	7.73076e-16	Putative 1-Acyl-Sn-Glycerol-3-Phosphate Acyltransferase 5	biological_process:GO:0008152//metabolic process;cellular_component:GO:0016021//integral component of membrane;molecular_function:GO:0016746//transferase activity, transferring acyl groups;
XP_010096229.1	2.28	0.41	-2.47534	Down	2.4242e-13	Hypothetical Protein L484_026965	NA
XP_010096237.1	6.28	2.86	-1.13475	Down	2.05484e-18	Hypothetical Protein L484_026974	NA
XP_010096250.1	0.22	0.01	-4.45943	Down	7.28304e-09	Guanine Nucleotide-Binding Protein Alpha-1 Subunit	biological_process:GO:0007186//G-protein coupled receptor signaling pathway;molecular_function:GO:0031683//G-protein beta/gamma-subunit complex binding;GO:0004871//signal transducer activity;GO:0005525//GTP binding;GO:0003924//GTPase activity;
XP_010096254.1	0.44	0.08	-2.45943	Down	5.87784e-05	Allene Oxide Synthase	biological_process:GO:0016125//sterol metabolic process;GO:0055114//oxidation-reduction process;molecular_function:GO:0016705//oxidoreductase activity, acting on paired donors, with incorporation or reduction of molecular oxygen;GO:0020037//heme binding;GO:0005506//iron ion binding;GO:0004497//monooxygenase activity;
XP_010096266.1	3.63	1.55	-1.2277	Down	1.26066e-13	B3 Domain-Containing Transcription Factor Vrn1	biological_process:GO:0006355//regulation of transcription, DNA-templated;cellular_component:GO:0005634//nucleus;molecular_function:GO:0003677//DNA binding;
XP_010096271.1	1.85	0.31	-2.57719	Down	8.90454e-13	Hypothetical Protein L484_027008	cellular_component:GO:0016021//integral component of membrane;molecular_function:GO:0035091//phosphatidylinositol binding;
XP_010096302.1	8.18	1.55	-2.39983	Down	5.73452e-68	Lrr Receptor-Like Serine/Threonine-Protein Kinase Fls2	biological_process:GO:0016310//phosphorylation;molecular_function:GO:0016301//kinase activity;
XP_010096312.1	2.82	1.09	-1.37137	Down	6.75502e-11	Hypothetical Protein L484_021058	NA
XP_010096330.1	3.99	1.65	-1.27392	Down	1.65069e-06	Hypothetical Protein L484_021076	cellular_component:GO:0009941//chloroplast envelope;GO:0005739//mitochondrion;
XP_010096331.1	9.05	1.9	-2.25192	Down	6.14908e-52	Hypothetical Protein L484_021078	cellular_component:GO:0016021//integral component of membrane;
XP_010096336.1	0.29	0.06	-2.27302	Down	0.000108628	Protein Twin Lov 1	NA
XP_010096348.1	1.47	0.64	-1.19967	Down	7.76006e-05	Hypothetical Protein L484_021095	molecular_function:GO:0051082//unfolded protein binding;GO:0031072//heat shock protein binding;GO:0008270//zinc ion binding;GO:0003676//nucleic acid binding;
XP_010096352.1	8.21	3.28	-1.32369	Down	5.41264e-07	Hypothetical Protein L484_021100	cellular_component:GO:0016021//integral component of membrane;
XP_010096356.1	11.09	3.29	-1.7531	Down	2.52846e-58	Protein Iq-Domain 31	NA
XP_010096357.1	3.82	1.36	-1.48997	Down	1.92336e-15	Hypothetical Protein L484_021105	NA
XP_010096390.1	5.32	2.13	-1.32057	Down	0.000188808	Hypothetical Protein L484_003336	NA
XP_010096392.1	29.43	10.86	-1.43826	Down	4.48008e-116	Glucan Endo-1,3-Beta-Glucosidase 7	biological_process:GO:0005975//carbohydrate metabolic process;molecular_function:GO:0042973//glucan endo-1,3-beta-D-glucosidase activity;
XP_010096399.1	3.06	1.08	-1.5025	Down	1.35528e-05	Vesicle Transport Protein Sft2B	biological_process:GO:0016192//vesicle-mediated transport;cellular_component:GO:0016021//integral component of membrane;
XP_010096408.1	2.51	1.24	-1.01735	Down	2.28936e-16	Putative Cation-Transporting Atpase	biological_process:GO:0006812//cation transport;cellular_component:GO:0016021//integral component of membrane;molecular_function:GO:0046872//metal ion binding;GO:0005524//ATP binding;GO:0016887//ATPase activity;
XP_010096436.1	0.62	0.19	-1.70627	Down	6.03238e-06	Hypothetical Protein L484_013119	molecular_function:GO:0000166//nucleotide binding;
XP_010096437.1	3.39	0.8	-2.08321	Down	7.47116e-19	Kh Domain-Containing Protein	molecular_function:GO:0003723//RNA binding;
XP_010096461.1	0.63	0.08	-2.97728	Down	7.88206e-08	Vacuolar Protein Sorting-Associated Protein 72-Like Protein	biological_process:GO:0006355//regulation of transcription, DNA-templated;GO:0043486//histone exchange;cellular_component:GO:0005634//nucleus;
XP_010096476.1	2.78	0.98	-1.50423	Down	1.39642e-11	Hypothetical Protein L484_006723	NA
XP_010096489.1	2.1	0.92	-1.19068	Down	2.59732e-07	Nuclear Inhibitor Of Protein Phosphatase 1	NA
XP_010096500.1	7.48	2.48	-1.5927	Down	3.86428e-59	Hypothetical Protein L484_017952	molecular_function:GO:0003824//catalytic activity;
XP_010096512.1	3.93	1.64	-1.26083	Down	1.93362e-10	Myb Family Transcription Factor Apl	biological_process:GO:0006355//regulation of transcription, DNA-templated;cellular_component:GO:0005634//nucleus;molecular_function:GO:0003677//DNA binding;
XP_010096514.1	5.5	1.7	-1.6939	Down	5.63654e-11	Hypothetical Protein L484_017966	NA
XP_010096518.1	2.65	0.77	-1.78306	Down	1.7554e-15	Hypothetical Protein L484_017970	NA
XP_010096528.1	3.6	1.08	-1.73697	Down	6.86958e-15	Hypothetical Protein L484_017981	cellular_component:GO:0005774//vacuolar membrane;GO:0016021//integral component of membrane;GO:0009536//plastid;GO:0005739//mitochondrion;
XP_010096544.1	1.23	0.5	-1.29866	Down	8.14088e-06	Translation Initiation Factor Eif-2B Subunit Alpha	biological_process:GO:0006413//translational initiation;molecular_function:GO:0003743//translation initiation factor activity;
XP_010096546.1	4.44	0.47	-3.23983	Down	8.82894e-20	Hypothetical Protein L484_018000	NA
XP_010096553.1	3.99	0.96	-2.05528	Down	2.51952e-14	Hypothetical Protein L484_001866	molecular_function:GO:0046983//protein dimerization activity;
XP_010096561.1	8.49	3.5	-1.27841	Down	4.88394e-33	Hypothetical Protein L484_004237	biological_process:GO:0010082//regulation of root meristem growth;GO:0032875//regulation of DNA endoreduplication;GO:0051302//regulation of cell division;cellular_component:GO:0005739//mitochondrion;
XP_010096579.1	1.73	0.3	-2.52774	Down	3.9268e-06	Hypothetical Protein L484_004255	NA
XP_010096586.1	1.43	0.22	-2.70044	Down	1.01112e-05	Ribosomal Rna Large Subunit Methyltransferase E	biological_process:GO:0001510//RNA methylation;molecular_function:GO:0008168//methyltransferase activity;
XP_010096587.1	10.48	4.78	-1.13256	Down	1.66712e-42	Protein Fizzy-Related 3	biological_process:GO:0050790//regulation of catalytic activity;molecular_function:GO:0010997//anaphase-promoting complex binding;GO:0097027//ubiquitin-protein transferase activator activity;
XP_010096588.1	5.21	2.27	-1.19859	Down	7.78888e-23	Hypothetical Protein L484_025334	biological_process:GO:0006281//DNA repair;GO:0006355//regulation of transcription, DNA-templated;cellular_component:GO:0031011//Ino80 complex;
XP_010096623.1	0.86	0.34	-1.3388	Down	0.000231996	Hypothetical Protein L484_025370	biological_process:GO:0050896//response to stimulus;cellular_component:GO:0005634//nucleus;molecular_function:GO:0003677//DNA binding;
XP_010096625.1	0.77	0.1	-2.94486	Down	9.3739e-05	Hypothetical Protein L484_025372	NA
XP_010096650.1	3.08	0.6	-2.3599	Down	1.19133e-25	28 Kda Ribonucleoprotein	cellular_component:GO:0030529//ribonucleoprotein complex;GO:0019013//viral nucleocapsid;molecular_function:GO:0000166//nucleotide binding;GO:0008270//zinc ion binding;GO:0003676//nucleic acid binding;
XP_010096654.1	3.4	0.76	-2.16146	Down	1.94698e-35	Receptor-Like Protein Kinase Theseus 1	biological_process:GO:0006468//protein phosphorylation;cellular_component:GO:0016021//integral component of membrane;molecular_function:GO:0004674//protein serine/threonine kinase activity;GO:0005524//ATP binding;
XP_010096657.1	12.67	6.16	-1.04041	Down	8.68842e-33	Psbp-Like Protein 1	biological_process:GO:0015979//photosynthesis;cellular_component:GO:0031977//thylakoid lumen;GO:0019898//extrinsic component of membrane;GO:0009507//chloroplast;GO:0009654//photosystem II oxygen evolving complex;molecular_function:GO:0005509//calcium ion binding;
XP_010096676.1	1.1	0.1	-3.45943	Down	4.11784e-09	Hypothetical Protein L484_025425	NA
XP_010096680.1	17.83	8.01	-1.15443	Down	2.08288e-110	Splicing Factor 3B Subunit 3	cellular_component:GO:0005634//nucleus;molecular_function:GO:0003676//nucleic acid binding;
XP_010096720.1	10.45	1.88	-2.4747	Down	2.4242e-13	Hypothetical Protein L484_025838	NA
XP_010096723.1	1.2	0.25	-2.26303	Down	5.49446e-08	Putative Pkhd-Type Hydroxylase	biological_process:GO:0055114//oxidation-reduction process;molecular_function:GO:0016705//oxidoreductase activity, acting on paired donors, with incorporation or reduction of molecular oxygen;GO:0005506//iron ion binding;GO:0031418//L-ascorbic acid binding;
XP_010096731.1	0.57	0.01	-5.83289	Down	3.54036e-14	Phosphatidylserine Synthase 2	biological_process:GO:0006659//phosphatidylserine biosynthetic process;cellular_component:GO:0005634//nucleus;GO:0016021//integral component of membrane;GO:0005789//endoplasmic reticulum membrane;
XP_010096742.1	9.25	4.31	-1.10177	Down	1.42249e-15	Histone Chaperone Asf1B	biological_process:GO:0006333//chromatin assembly or disassembly;cellular_component:GO:0005634//nucleus;
XP_010096748.1	1.51	0.01	-7.2384	Down	8.42168e-05	Hypothetical Protein L484_025866	NA
XP_010096755.1	1.58	0.68	-1.21632	Down	9.00776e-06	Hypothetical Protein L484_025873	biological_process:GO:0016480//negative regulation of transcription from RNA polymerase III promoter;cellular_component:GO:0005634//nucleus;
XP_010096765.1	7.34	3.47	-1.08084	Down	7.66074e-28	Abc Transporter G Family Member 7	cellular_component:GO:0016021//integral component of membrane;molecular_function:GO:0005524//ATP binding;GO:0016887//ATPase activity;
XP_010096784.1	1.69	0.65	-1.37851	Down	5.48798e-07	Hypothetical Protein L484_004765	NA
XP_010096795.1	0.26	0.01	-4.70044	Down	4.10066e-05	Putative Pap-Specific Phosphatase	biological_process:GO:0046854//phosphatidylinositol phosphorylation;cellular_component:GO:0005737//cytoplasm;molecular_function:GO:0000287//magnesium ion binding;GO:0008441//3'(2'),5'-bisphosphate nucleotidase activity;
XP_010096804.1	217.97	81.64	-1.41678	Down	0	Hypothetical Protein L484_004111	biological_process:GO:0006457//protein folding;cellular_component:GO:0005783//endoplasmic reticulum;molecular_function:GO:0005509//calcium ion binding;GO:0051082//unfolded protein binding;
XP_010096849.1	1.88	0.48	-1.96963	Down	7.979e-22	Serine/Threonine-Protein Kinase Nek5	biological_process:GO:0006468//protein phosphorylation;GO:0007017//microtubule-based process;molecular_function:GO:0005524//ATP binding;GO:0004674//protein serine/threonine kinase activity;
XP_010096853.1	9.51	1.8	-2.40145	Down	8.6802e-17	Histone Deacetylase Hdt1	molecular_function:GO:0046872//metal ion binding;
XP_010096854.1	0.67	0.25	-1.42223	Down	1.15625e-10	Protein Ros1	biological_process:GO:0006284//base-excision repair;molecular_function:GO:0051539//4 iron, 4 sulfur cluster binding;GO:0003824//catalytic activity;
XP_010096869.1	0.34	0.01	-5.08746	Down	1.99668e-05	Splicing Factor, Suppressor Of White-Apricot-Like Protein	biological_process:GO:0006396//RNA processing;molecular_function:GO:0003723//RNA binding;
XP_010096886.1	16.85	5.03	-1.74412	Down	3.12156e-25	Hypothetical Protein L484_008085	cellular_component:GO:0016021//integral component of membrane;
XP_010096898.1	1.91	0.43	-2.15116	Down	2.59364e-07	Tetraacyldisaccharide 4'-Kinase	biological_process:GO:0016310//phosphorylation;GO:2001289//lipid X metabolic process;GO:0009245//lipid A biosynthetic process;cellular_component:GO:0005739//mitochondrion;molecular_function:GO:0005524//ATP binding;GO:0009029//tetraacyldisaccharide 4'-kinase activity;
XP_010096899.1	1.53	0.74	-1.04793	Down	1.34806e-08	Bromodomain-Containing Protein 9	NA
XP_010096916.1	0.61	0.08	-2.93074	Down	2.09926e-05	Hypothetical Protein L484_008284	NA
XP_010096949.1	1.99	0.76	-1.3887	Down	3.94002e-05	Mitochondrial Inner Membrane Protease Atp23	biological_process:GO:0006508//proteolysis;molecular_function:GO:0004222//metalloendopeptidase activity;
XP_010096954.1	14.95	7.3	-1.03418	Down	6.89556e-57	Eukaryotic Translation Initiation Factor 3 Subunit C	biological_process:GO:0006446//regulation of translational initiation;GO:0001731//formation of translation preinitiation complex;cellular_component:GO:0016282//eukaryotic 43S preinitiation complex;GO:0033290//eukaryotic 48S preinitiation complex;GO:0005852//eukaryotic translation initiation factor 3 complex;molecular_function:GO:0003743//translation initiation factor activity;GO:0031369//translat…
XP_010096968.1	3.7	1.49	-1.31221	Down	3.8216e-11	Rna-Binding Protein 34	molecular_function:GO:0000166//nucleotide binding;GO:0003676//nucleic acid binding;
XP_010096972.1	6.73	3.33	-1.01508	Down	1.10747e-12	Hypothetical Protein L484_017789	cellular_component:GO:0016021//integral component of membrane;
XP_010096984.1	2.72	0.89	-1.61173	Down	1.92542e-11	Hypothetical Protein L484_024907	biological_process:GO:0007018//microtubule-based movement;molecular_function:GO:0005524//ATP binding;GO:0003777//microtubule motor activity;GO:0008017//microtubule binding;
XP_010097024.1	5.86	1.83	-1.67906	Down	5.30568e-24	Gata Transcription Factor 1	biological_process:GO:0006355//regulation of transcription, DNA-templated;molecular_function:GO:0008270//zinc ion binding;GO:0043565//sequence-specific DNA binding;GO:0003700//sequence-specific DNA binding transcription factor activity;
XP_010097034.1	7.4	2.23	-1.73048	Down	1.28907e-21	Hypothetical Protein L484_003633	NA
XP_010097038.1	5.77	1.93	-1.57997	Down	8.28418e-39	Hypothetical Protein L484_003869	biological_process:GO:0006479//protein methylation;molecular_function:GO:0046872//metal ion binding;GO:0008168//methyltransferase activity;
XP_010097040.1	1.84	0.24	-2.9386	Down	1.17082e-08	Hypothetical Protein L484_003871	biological_process:GO:0006614//SRP-dependent cotranslational protein targeting to membrane;cellular_component:GO:0048500//signal recognition particle;molecular_function:GO:0008312//7S RNA binding;
XP_010097054.1	6.54	3.24	-1.0133	Down	6.59192e-23	Zinc Finger Protein Magpie	molecular_function:GO:0046872//metal ion binding;GO:0003676//nucleic acid binding;
XP_010097072.1	2.17	0.45	-2.2697	Down	2.69288e-21	Hypothetical Protein L484_019511	cellular_component:GO:0005829//cytosol;
XP_010097074.1	1.04	0.27	-1.94555	Down	1.90234e-11	K(+) Efflux Antiporter 6	biological_process:GO:1902600//hydrogen ion transmembrane transport;cellular_component:GO:0016021//integral component of membrane;molecular_function:GO:0015299//solute:proton antiporter activity;
XP_010097075.1	14.79	4.43	-1.73924	Down	1.03149e-56	Transcription Factor	biological_process:GO:0006355//regulation of transcription, DNA-templated;cellular_component:GO:0005634//nucleus;molecular_function:GO:0003677//DNA binding;GO:0008270//zinc ion binding;
XP_010097081.1	4.75	2.33	-1.0276	Down	6.04068e-15	Hypothetical Protein L484_019520	NA
XP_010097084.1	25.28	8.54	-1.56569	Down	0	Far Upstream Element-Binding Protein 2	molecular_function:GO:0003723//RNA binding;
XP_010097085.1	3.33	0.24	-3.79442	Down	5.87476e-10	Hypothetical Protein L484_019524	NA
XP_010097093.1	0.84	0.19	-2.14439	Down	7.97284e-07	Hypothetical Protein L484_019532	biological_process:GO:0050896//response to stimulus;
XP_010097097.1	324.17	130.71	-1.31038	Down	0	Hypothetical Protein L484_019536	cellular_component:GO:0016021//integral component of membrane;
XP_010097101.1	1.89	0.75	-1.33342	Down	9.74588e-07	Hypothetical Protein L484_019540	biological_process:GO:0044763//single-organism cellular process;GO:0044707//single-multicellular organism process;GO:0050789//regulation of biological process;GO:0048856//anatomical structure development;GO:0044767//single-organism developmental process;GO:0065007//biological regulation;
XP_010097106.1	0.18	0.01	-4.16993	Down	4.10066e-05	Hypothetical Protein L484_019545	biological_process:GO:0006623//protein targeting to vacuole;cellular_component:GO:0005884//actin filament;GO:0005794//Golgi apparatus;GO:0009579//thylakoid;molecular_function:GO:0002020//protease binding;GO:0030276//clathrin binding;
XP_010097115.1	0.77	0.01	-6.26679	Down	1.29567e-07	Phosphoribosylformylglycinamidine Cyclo-Ligase	biological_process:GO:0006189//'de novo' IMP biosynthetic process;cellular_component:GO:0005739//mitochondrion;GO:0009570//chloroplast stroma;molecular_function:GO:0005524//ATP binding;GO:0005507//copper ion binding;GO:0004641//phosphoribosylformylglycinamidine cyclo-ligase activity;
XP_010097117.1	0.32	0.01	-5	Down	2.66096e-07	Allantoate Deiminase	biological_process:GO:0044270//cellular nitrogen compound catabolic process;molecular_function:GO:0016813//hydrolase activity, acting on carbon-nitrogen (but not peptide) bonds, in linear amidines;
XP_010097118.1	1.54	0.54	-1.5119	Down	1.35528e-05	Hypothetical Protein L484_004904	biological_process:GO:0016180//snRNA processing;cellular_component:GO:0032039//integrator complex;
XP_010097139.1	1.71	0.54	-1.66297	Down	4.3852e-13	Hypothetical Protein L484_025684	NA
XP_010097154.1	1.56	0.77	-1.01862	Down	5.9991e-06	Ribonuclease 3-Like Protein 1	biological_process:GO:0006754//ATP biosynthetic process;GO:1902600//hydrogen ion transmembrane transport;cellular_component:GO:0016021//integral component of membrane;molecular_function:GO:0046872//metal ion binding;GO:0005524//ATP binding;GO:0008553//hydrogen-exporting ATPase activity, phosphorylative mechanism;
XP_010097155.1	0.64	0.18	-1.83007	Down	7.78058e-06	Atpase 9, Plasma Membrane-Type	biological_process:GO:0006754//ATP biosynthetic process;GO:1902600//hydrogen ion transmembrane transport;cellular_component:GO:0016021//integral component of membrane;molecular_function:GO:0046872//metal ion binding;GO:0005524//ATP binding;GO:0008553//hydrogen-exporting ATPase activity, phosphorylative mechanism;
XP_010097171.1	40.66	16.66	-1.28722	Down	1.2196e-125	Hypothetical Protein L484_025717	NA
XP_010097176.1	18.1	6.04	-1.58337	Down	5.22998e-42	Hypothetical Protein L484_025722	NA
XP_010097177.1	5.86	2.17	-1.43321	Down	7.78622e-11	Hypothetical Protein L484_025723	biological_process:GO:0048364//root development;molecular_function:GO:0050355//triphosphatase activity;
XP_010097198.1	1.31	0.44	-1.57399	Down	4.194e-05	Hypothetical Protein L484_025745	biological_process:GO:0006281//DNA repair;GO:0000077//DNA damage checkpoint;cellular_component:GO:0005730//nucleolus;GO:0030896//checkpoint clamp complex;
XP_010097222.1	3.3	1.39	-1.24738	Down	6.86634e-05	Hypothetical Protein L484_025771	cellular_component:GO:0016021//integral component of membrane;
XP_010097229.1	59.97	29.95	-1.00168	Down	7.4015e-93	Methyl-Cpg-Binding Domain-Containing Protein 10	cellular_component:GO:0005634//nucleus;molecular_function:GO:0003677//DNA binding;
XP_010097237.1	9.5	4.6	-1.04629	Down	3.4589e-11	Hypothetical Protein L484_025786	biological_process:GO:0006810//transport;
XP_010097248.1	1.84	0.65	-1.50119	Down	6.78716e-11	Hypothetical Protein L484_025797	NA
XP_010097251.1	2.17	0.74	-1.5521	Down	1.22156e-15	Hypothetical Protein L484_025800	NA
XP_010097252.1	1.71	0.31	-2.46366	Down	7.05326e-10	Hypothetical Protein L484_025801	NA
XP_010097263.1	5.85	1.97	-1.57024	Down	7.68862e-21	Hypothetical Protein L484_025812	biological_process:GO:0009252//peptidoglycan biosynthetic process;cellular_component:GO:0009507//chloroplast;molecular_function:GO:0047661//amino-acid racemase activity;
XP_010097277.1	3.93	1.05	-1.90414	Down	6.54856e-13	Putative Wrky Transcription Factor 20	biological_process:GO:0045893//positive regulation of transcription, DNA-templated;molecular_function:GO:0043565//sequence-specific DNA binding;GO:0003700//sequence-specific DNA binding transcription factor activity;
XP_010097293.1	37.42	15.58	-1.26411	Down	5.19232e-65	Hypothetical Protein L484_009525	biological_process:GO:0071806//protein transmembrane transport;GO:0033365//protein localization to organelle;cellular_component:GO:0016021//integral component of membrane;GO:0009941//chloroplast envelope;molecular_function:GO:0015266//protein channel activity;
XP_010097333.1	1.67	0.33	-2.33931	Down	1.06255e-08	Hypothetical Protein L484_010209	biological_process:GO:0006412//translation;cellular_component:GO:0005840//ribosome;molecular_function:GO:0003735//structural constituent of ribosome;GO:0008097//5S rRNA binding;
XP_010097334.1	3.63	1.78	-1.02809	Down	1.17261e-18	J Domain-Containing Protein	NA
XP_010097349.1	137.6	62.74	-1.13302	Down	7.07288e-163	Acyl Carrier Protein 1	biological_process:GO:0006633//fatty acid biosynthetic process;molecular_function:GO:0031177//phosphopantetheine binding;
XP_010097358.1	1.36	0.67	-1.02137	Down	5.5733e-08	Hypothetical Protein L484_010236	biological_process:GO:0009910//negative regulation of flower development;GO:0035281//pre-miRNA export from nucleus;GO:0009965//leaf morphogenesis;GO:0048364//root development;GO:0009944//polarity specification of adaxial/abaxial axis;cellular_component:GO:0005634//nucleus;
XP_010097361.1	5.75	2.82	-1.02787	Down	4.93342e-25	Acyltransferase-Like Protein	molecular_function:GO:0016747//transferase activity, transferring acyl groups other than amino-acyl groups;
XP_010097380.1	2.62	1.25	-1.06764	Down	5.70578e-09	Serine/Threonine-Protein Kinase Afc1	biological_process:GO:0006468//protein phosphorylation;molecular_function:GO:0005524//ATP binding;GO:0004672//protein kinase activity;
XP_010097385.1	9.93	2.44	-2.02491	Down	4.57182e-109	125 Kda Kinesin-Related Protein	biological_process:GO:0007018//microtubule-based movement;molecular_function:GO:0005524//ATP binding;GO:0003777//microtubule motor activity;GO:0008017//microtubule binding;
XP_010097388.1	8.25	3.15	-1.38904	Down	1.28423e-34	Hypothetical Protein L484_008911	NA
XP_010097393.1	26.77	9.76	-1.45566	Down	4.42006e-66	Hypothetical Protein L484_008916	NA
XP_010097404.1	1.33	0.29	-2.1973	Down	1.07827e-11	Hypothetical Protein L484_009628	molecular_function:GO:0008270//zinc ion binding;
XP_010097411.1	1.03	0.31	-1.7323	Down	1.90437e-07	Hypothetical Protein L484_009635	biological_process:GO:0006351//transcription, DNA-templated;GO:1903507//negative regulation of nucleic acid-templated transcription;molecular_function:GO:0003714//transcription corepressor activity;
XP_010097413.1	4.98	1.54	-1.69322	Down	8.1847e-44	Protein Unc-13-C-Like Protein	cellular_component:GO:0016021//integral component of membrane;molecular_function:GO:0016757//transferase activity, transferring glycosyl groups;
XP_010097415.1	3.97	1.85	-1.10161	Down	7.53674e-06	Replication Factor C Subunit 3	biological_process:GO:0006260//DNA replication;molecular_function:GO:0003677//DNA binding;
XP_010097425.1	1.79	0.36	-2.31389	Down	8.93806e-27	Polyribonucleotide Nucleotidyltransferase	biological_process:GO:0006396//RNA processing;GO:0090503//RNA phosphodiester bond hydrolysis, exonucleolytic;GO:0006402//mRNA catabolic process;molecular_function:GO:0003723//RNA binding;GO:0004654//polyribonucleotide nucleotidyltransferase activity;GO:0000175//3'-5'-exoribonuclease activity;
XP_010097430.1	12.5	3.28	-1.93016	Down	5.20378e-174	Dna Topoisomerase 2	biological_process:GO:0006265//DNA topological change;cellular_component:GO:0005634//nucleus;molecular_function:GO:0003677//DNA binding;GO:0005524//ATP binding;GO:0003918//DNA topoisomerase type II (ATP-hydrolyzing) activity;
XP_010097437.1	37.12	13.65	-1.4433	Down	5.91834e-156	Hypothetical Protein L484_003208	cellular_component:GO:0005618//cell wall;GO:0005886//plasma membrane;
XP_010097439.1	0.85	0.29	-1.55141	Down	1.72946e-12	Hypothetical Protein L484_004673	cellular_component:GO:0016021//integral component of membrane;GO:0005773//vacuole;
XP_010097440.1	0.65	0.12	-2.43741	Down	1.8755e-17	Hypothetical Protein L484_004674	cellular_component:GO:0016021//integral component of membrane;
XP_010097444.1	4.64	1.4	-1.7287	Down	2.55452e-28	Hypothetical Protein L484_004678	NA
XP_010097447.1	1.31	0.01	-7.03342	Down	1.27433e-57	Putative Disease Resistance Protein Rga4	biological_process:GO:0006952//defense response;molecular_function:GO:0043531//ADP binding;
XP_010097450.1	8.29	1.54	-2.42844	Down	6.31702e-18	Phytochromobilin:Ferredoxin Oxidoreductase	biological_process:GO:0010024//phytochromobilin biosynthetic process;GO:0055114//oxidation-reduction process;cellular_component:GO:0016021//integral component of membrane;molecular_function:GO:0016636//oxidoreductase activity, acting on the CH-CH group of donors, iron-sulfur protein as acceptor;GO:0050897//cobalt ion binding;
XP_010097468.1	1.57	0.41	-1.93707	Down	2.81038e-20	Hypothetical Protein L484_024673	NA
XP_010097481.1	14.41	7.13	-1.0151	Down	2.18306e-44	Hypothetical Protein L484_024687	NA
XP_010097489.1	2.47	0.45	-2.45651	Down	8.37312e-20	Isoleucine--Trna Ligase	biological_process:GO:0006428//isoleucyl-tRNA aminoacylation;GO:0006450//regulation of translational fidelity;cellular_component:GO:0005829//cytosol;GO:0016021//integral component of membrane;molecular_function:GO:0005524//ATP binding;GO:0002161//aminoacyl-tRNA editing activity;GO:0004822//isoleucine-tRNA ligase activity;
XP_010097491.1	1.85	0.51	-1.85896	Down	9.49792e-08	Putative Golgi Transport Protein 1	NA
XP_010097494.1	1.03	0.01	-6.6865	Down	7.28304e-09	Hypothetical Protein L484_024700	biological_process:GO:0000245//spliceosomal complex assembly;GO:0000387//spliceosomal snRNP assembly;cellular_component:GO:0005681//spliceosomal complex;
XP_010097510.1	0.69	0.05	-3.7866	Down	4.84538e-05	U11/U12 Small Nuclear Ribonucleoprotein 35 Kda Protein	NA
XP_010097514.1	0.34	0.01	-5.08746	Down	1.99668e-05	Histone-Lysine N-Methyltransferase Ashh3	biological_process:GO:0006285//base-excision repair, AP site formation;GO:0090305//nucleic acid phosphodiester bond hydrolysis;cellular_component:GO:0005634//nucleus;molecular_function:GO:0003677//DNA binding;GO:0000703//oxidized pyrimidine nucleobase lesion DNA N-glycosylase activity;GO:0046872//metal ion binding;GO:0051539//4 iron, 4 sulfur cluster binding;GO:0016740//transferase activity;
XP_010097526.1	1.93	0.92	-1.0689	Down	1.23651e-06	Hypothetical Protein L484_024737	NA
XP_010097530.1	0.65	0.28	-1.21501	Down	6.31604e-05	Hypothetical Protein L484_024741	NA
XP_010097537.1	4.36	1.6	-1.44626	Down	7.97964e-16	Hypothetical Protein L484_024748	NA
XP_010097568.1	5.23	0.63	-3.05339	Down	5.89702e-61	Wuschel-Related Homeobox 1	NA
XP_010097570.1	1.37	0.23	-2.57447	Down	2.0149e-05	Hypothetical Protein L484_017380	NA
XP_010097582.1	85.53	19.75	-2.11458	Down	0	Hypothetical Protein L484_017392	cellular_component:GO:0016021//integral component of membrane;
XP_010097590.1	3.88	1.87	-1.05302	Down	1.27023e-23	Myb-Like Protein L	molecular_function:GO:0003677//DNA binding;
XP_010097596.1	4339.15	1623.96	-1.4179	Down	0	Chlorophyll A-B Binding Protein 40	NA
XP_010097633.1	1.78	0.45	-1.98388	Down	5.86206e-06	Maf-Like Protein	cellular_component:GO:0005737//cytoplasm;
XP_010097648.1	1.54	0.76	-1.01886	Down	3.8683e-07	Hypothetical Protein L484_023788	biological_process:GO:0010378//temperature compensation of the circadian clock;GO:0010218//response to far red light;GO:0009637//response to blue light;GO:0006355//regulation of transcription, DNA-templated;GO:0009409//response to cold;GO:0048578//positive regulation of long-day photoperiodism, flowering;GO:0042542//response to hydrogen peroxide;cellular_component:GO:0005654//nucleoplasm;
XP_010097661.1	2.76	0.96	-1.52356	Down	4.05064e-14	Phytosulfokine Receptor 2	biological_process:GO:0006468//protein phosphorylation;cellular_component:GO:0016021//integral component of membrane;molecular_function:GO:0005524//ATP binding;GO:0004672//protein kinase activity;
XP_010097670.1	67.91	30.63	-1.14868	Down	3.60978e-207	Rna Polymerase Sigma Factor Rpod	biological_process:GO:0006355//regulation of transcription, DNA-templated;GO:0006352//DNA-templated transcription, initiation;molecular_function:GO:0003677//DNA binding;GO:0016987//sigma factor activity;GO:0003700//sequence-specific DNA binding transcription factor activity;
XP_010097674.1	4.48	2.09	-1.1	Down	1.91501e-09	Trna (Guanine-N(7)-)-Methyltransferase	biological_process:GO:0006400//tRNA modification;GO:0036265//RNA (guanine-N7)-methylation;molecular_function:GO:0008176//tRNA (guanine-N7-)-methyltransferase activity;
XP_010097676.1	5.4	2.68	-1.01073	Down	3.51558e-25	Hypothetical Protein L484_023816	NA
XP_010097678.1	0.12	0.01	-3.58496	Down	3.07188e-08	Hypothetical Protein L484_023818	NA
XP_010097679.1	2.37	0.6	-1.98185	Down	5.98818e-10	Riboflavin Kinase	biological_process:GO:0016310//phosphorylation;GO:0016311//dephosphorylation;GO:0009231//riboflavin biosynthetic process;molecular_function:GO:0016779//nucleotidyltransferase activity;GO:0008531//riboflavin kinase activity;GO:0008967//phosphoglycolate phosphatase activity;
XP_010097690.1	3.87	1.28	-1.59619	Down	1.32161e-10	Oxygen-Evolving Enhancer Protein 3-1	biological_process:GO:0015979//photosynthesis;cellular_component:GO:0019898//extrinsic component of membrane;GO:0009654//photosystem II oxygen evolving complex;molecular_function:GO:0005509//calcium ion binding;
XP_010097696.1	1.43	0.1	-3.83794	Down	2.15066e-13	Hypothetical Protein L484_023837	NA
XP_010097719.1	1.87	0.9	-1.05504	Down	9.7924e-08	3-Hydroxyisobutyryl-Coa Hydrolase 1	molecular_function:GO:0003860//3-hydroxyisobutyryl-CoA hydrolase activity;
XP_010097722.1	1.24	0.38	-1.70627	Down	4.40128e-05	Hypothetical Protein L484_023863	NA
XP_010097733.1	1.28	0.09	-3.83007	Down	1.12615e-09	Hypothetical Protein L484_023874	NA
XP_010097738.1	1.08	0.28	-1.94753	Down	8.57924e-05	Dna2-Like Helicase	biological_process:GO:0033567//DNA replication, Okazaki fragment processing;molecular_function:GO:0017108//5'-flap endonuclease activity;GO:0004386//helicase activity;GO:0043142//single-stranded DNA-dependent ATPase activity;
XP_010097739.1	5.62	2.15	-1.38623	Down	4.51172e-10	Hypothetical Protein L484_023880	cellular_component:GO:0016021//integral component of membrane;
XP_010097746.1	23.9	0.72	-5.05287	Down	0	Protein Wax2	biological_process:GO:0006633//fatty acid biosynthetic process;GO:0055114//oxidation-reduction process;cellular_component:GO:0016021//integral component of membrane;molecular_function:GO:0005506//iron ion binding;GO:0016491//oxidoreductase activity;
XP_010097749.1	0.99	0.32	-1.62936	Down	8.63294e-07	Hypothetical Protein L484_023890	NA
XP_010097750.1	11.14	5.07	-1.13569	Down	5.63296e-26	50S Ribosomal Protein L18	biological_process:GO:0006412//translation;cellular_component:GO:0005840//ribosome;molecular_function:GO:0003735//structural constituent of ribosome;
XP_010097751.1	8.17	3.4	-1.2648	Down	4.34894e-06	Ump/Cmp Kinase	NA
XP_010097762.1	23.45	10.69	-1.13333	Down	7.93432e-32	Acyl Carrier Protein 1	biological_process:GO:0006633//fatty acid biosynthetic process;cellular_component:GO:0005759//mitochondrial matrix;
XP_010097776.1	1.47	0.01	-7.19967	Down	3.06168e-18	Hypothetical Protein L484_004190	NA
XP_010097784.1	3.68	1.06	-1.79564	Down	9.52772e-29	Aldehyde Dehydrogenase 22A1	biological_process:GO:0055114//oxidation-reduction process;cellular_component:GO:0016021//integral component of membrane;molecular_function:GO:0016620//oxidoreductase activity, acting on the aldehyde or oxo group of donors, NAD or NADP as acceptor;
XP_010097790.1	2.5	1.19	-1.07097	Down	1.96502e-07	Hypothetical Protein L484_004204	biological_process:GO:0006338//chromatin remodeling;GO:0006355//regulation of transcription, DNA-templated;cellular_component:GO:0031011//Ino80 complex;
XP_010097805.1	1.74	0.24	-2.85798	Down	3.83792e-08	Constitutive Photomorphogenesis Protein 10	NA
XP_010097834.1	7.93	3.47	-1.19239	Down	2.7032e-10	Hypothetical Protein L484_009140	cellular_component:GO:0016021//integral component of membrane;
XP_010097864.1	3.48	1.1	-1.66158	Down	7.1514e-12	Hypothetical Protein L484_011463	biological_process:GO:0006810//transport;cellular_component:GO:0016021//integral component of membrane;
XP_010097876.1	1.31	0.64	-1.03342	Down	3.1236e-05	Hypothetical Protein L484_011475	molecular_function:GO:0003677//DNA binding;GO:0046983//protein dimerization activity;
XP_010097879.1	1.35	0.62	-1.12262	Down	7.35328e-05	Putative Beta-1,3-Galactosyltransferase 11	biological_process:GO:0006486//protein glycosylation;cellular_component:GO:0016021//integral component of membrane;GO:0000139//Golgi membrane;molecular_function:GO:0008378//galactosyltransferase activity;
XP_010097922.1	3.15	0.51	-2.62678	Down	7.75486e-15	Hypothetical Protein L484_009356	NA
XP_010097924.1	1.93	0.67	-1.52637	Down	1.8911e-06	Hypothetical Protein L484_009358	NA
XP_010097930.1	2.99	0.78	-1.9386	Down	1.58166e-05	5-Methyltetrahydropteroyltriglutamate--Homocysteine Methyltransferase	NA
XP_010097931.1	2.76	0.4	-2.7866	Down	5.80446e-30	Hypothetical Protein L484_009366	molecular_function:GO:0008270//zinc ion binding;
XP_010097934.1	4.81	2.37	-1.02115	Down	1.02714e-20	Protein Far1-Related Sequence 3	biological_process:GO:0006355//regulation of transcription, DNA-templated;molecular_function:GO:0008270//zinc ion binding;
XP_010097937.1	4.53	1.44	-1.65344	Down	6.36036e-61	Retrovirus-Related Pol Polyprotein From Transposon Tnt 1-94	biological_process:GO:0015074//DNA integration;molecular_function:GO:0003676//nucleic acid binding;
XP_010097951.1	5.22	1.49	-1.80874	Down	3.41454e-62	Hypothetical Protein L484_026842	NA
XP_010097959.1	2.29	0.2	-3.51728	Down	3.29326e-18	Putative Inactive Receptor Kinase	biological_process:GO:0097502//mannosylation;GO:0006506//GPI anchor biosynthetic process;GO:0016310//phosphorylation;cellular_component:GO:0016021//integral component of membrane;molecular_function:GO:0016301//kinase activity;GO:0004584//dolichyl-phosphate-mannose-glycolipid alpha-mannosyltransferase activity;GO:0016874//ligase activity;GO:0046872//metal ion binding;
XP_010097961.1	4.63	1.94	-1.25496	Down	3.49504e-13	Long-Chain-Fatty-Acid--	biological_process:GO:0008152//metabolic process;molecular_function:GO:0016874//ligase activity;
XP_010097966.1	11.31	4.73	-1.25769	Down	9.5394e-25	Hypothetical Protein L484_026859	NA
XP_010097991.1	1	0.01	-6.64386	Down	3.54624e-09	Hydroxyethylthiazole Kinase	biological_process:GO:0016310//phosphorylation;GO:0036172//thiamine salvage;molecular_function:GO:0004417//hydroxyethylthiazole kinase activity;
XP_010097994.1	0.68	0.01	-6.08746	Down	0.000172959	Gdt1-Like Protein 2	cellular_component:GO:0016021//integral component of membrane;
XP_010098022.1	8.45	3.61	-1.22695	Down	1.45471e-51	Serine/Threonine-Protein Kinase Stn8	biological_process:GO:0042549//photosystem II stabilization;GO:0006468//protein phosphorylation;cellular_component:GO:0009579//thylakoid;GO:0009507//chloroplast;molecular_function:GO:0005524//ATP binding;GO:0004672//protein kinase activity;
XP_010098027.1	12.08	3.91	-1.62738	Down	3.5625e-89	Putative Inactive Receptor Kinase	biological_process:GO:0006468//protein phosphorylation;cellular_component:GO:0016021//integral component of membrane;molecular_function:GO:0005524//ATP binding;GO:0004672//protein kinase activity;
XP_010098030.1	2.13	0.16	-3.73471	Down	4.48024e-15	Hypothetical Protein L484_002281	NA
XP_010098034.1	1.49	0.36	-2.04924	Down	6.73714e-06	Hypothetical Protein L484_002285	NA
XP_010098053.1	3.07	0.92	-1.73853	Down	3.17392e-13	Hypothetical Protein L484_026184	NA
XP_010098064.1	11.6	5.18	-1.1631	Down	7.6298e-26	Hypothetical Protein L484_026196	NA
XP_010098067.1	1.89	0.44	-2.10281	Down	3.29174e-12	Copia Protein	cellular_component:GO:0016021//integral component of membrane;molecular_function:GO:0035091//phosphatidylinositol binding;
XP_010098091.1	1.79	0.34	-2.39635	Down	2.22872e-06	Hypothetical Protein L484_026225	NA
XP_010098112.1	14.53	5.44	-1.41736	Down	5.18584e-26	Hypothetical Protein L484_026246	molecular_function:GO:0009055//electron carrier activity;GO:0046872//metal ion binding;GO:0051536//iron-sulfur cluster binding;
XP_010098115.1	1.17	0.15	-2.96347	Down	4.0716e-10	Hypothetical Protein L484_026249	cellular_component:GO:0016021//integral component of membrane;
XP_010098124.1	13.37	5.83	-1.19743	Down	5.90776e-66	Atp-Dependent Zinc Metalloprotease Ftsh	biological_process:GO:0006508//proteolysis;molecular_function:GO:0005524//ATP binding;GO:0004222//metalloendopeptidase activity;
XP_010098129.1	2.4	0.76	-1.65896	Down	3.31254e-10	Protein Sec13-Like Protein	NA
XP_010098154.1	22.14	3.4	-2.70305	Down	8.8871e-252	Hypothetical Protein L484_026288	cellular_component:GO:0016021//integral component of membrane;
XP_010098157.1	7.75	2.47	-1.64969	Down	2.34366e-22	Hypothetical Protein L484_026291	biological_process:GO:0006359//regulation of transcription from RNA polymerase III promoter;cellular_component:GO:0016021//integral component of membrane;
XP_010098165.1	2.1	0.8	-1.39232	Down	7.25738e-14	Dna Repair Protein Rada-Like Protein	biological_process:GO:0006281//DNA repair;molecular_function:GO:0003684//damaged DNA binding;GO:0005524//ATP binding;GO:0004386//helicase activity;GO:0008094//DNA-dependent ATPase activity;
XP_010098186.1	0.92	0.01	-6.52356	Down	4.7339e-06	Hypothetical Protein L484_007648	NA
XP_010098189.1	17.93	4.13	-2.11816	Down	1.16273e-155	60S Ribosomal Protein L12	biological_process:GO:0000027//ribosomal large subunit assembly;GO:0006412//translation;cellular_component:GO:0022625//cytosolic large ribosomal subunit;molecular_function:GO:0003735//structural constituent of ribosome;GO:0019843//rRNA binding;
XP_010098192.1	24.92	6.33	-1.97703	Down	4.68164e-66	Hypothetical Protein L484_007654	cellular_component:GO:0016021//integral component of membrane;
XP_010098196.1	1.35	0.01	-7.07682	Down	9.72218e-06	Protein Disulfide Isomerase-Like 1-4	NA
XP_010098205.1	1.31	0.52	-1.33298	Down	5.56872e-06	Putative Serine/Threonine-Protein Kinase	biological_process:GO:0006468//protein phosphorylation;molecular_function:GO:0004674//protein serine/threonine kinase activity;GO:0005524//ATP binding;
XP_010098217.1	4.04	0.88	-2.19878	Down	9.53924e-47	Kh Domain-Containing Protein	molecular_function:GO:0003723//RNA binding;
XP_010098219.1	3.02	0.85	-1.82901	Down	1.75336e-16	Fructose-1,6-Bisphosphatase	biological_process:GO:0005975//carbohydrate metabolic process;GO:0016311//dephosphorylation;molecular_function:GO:0042132//fructose 1,6-bisphosphate 1-phosphatase activity;
XP_010098228.1	5.84	0.26	-4.48938	Down	2.85586e-57	Protein Jade-1	molecular_function:GO:0008270//zinc ion binding;
XP_010098229.1	6.77	3.25	-1.05872	Down	2.48446e-13	Putative Sodium-Dependent Transporter Yocs	cellular_component:GO:0016021//integral component of membrane;
XP_010098236.1	0.85	0.3	-1.5025	Down	3.2324e-09	Hypothetical Protein L484_010999	cellular_component:GO:0016021//integral component of membrane;molecular_function:GO:0046983//protein dimerization activity;
XP_010098246.1	6.87	2.49	-1.46416	Down	3.6572e-32	Putative Inactive Receptor Kinase	biological_process:GO:0006468//protein phosphorylation;cellular_component:GO:0016021//integral component of membrane;molecular_function:GO:0005524//ATP binding;GO:0004672//protein kinase activity;
XP_010098256.1	6.78	3.13	-1.11512	Down	1.45908e-36	Dead-Box Atp-Dependent Rna Helicase Ise2	molecular_function:GO:0005524//ATP binding;GO:0004386//helicase activity;GO:0003676//nucleic acid binding;
XP_010098260.1	1.04	0.26	-2	Down	2.44676e-07	Protein Pleiotropic Regulatory Locus 1	biological_process:GO:0000398//mRNA splicing, via spliceosome;cellular_component:GO:0080008//Cul4-RING E3 ubiquitin ligase complex;GO:0000974//Prp19 complex;GO:0071011//precatalytic spliceosome;GO:0005662//DNA replication factor A complex;GO:0071013//catalytic step 2 spliceosome;
XP_010098265.1	1.52	0.5	-1.60407	Down	4.781e-16	Hypothetical Protein L484_023511	biological_process:GO:0007076//mitotic chromosome condensation;
XP_010098272.1	23.47	9.42	-1.31702	Down	2.6457e-49	Hypothetical Protein L484_023518	NA
XP_010098274.1	7.01	2.15	-1.70508	Down	1.24426e-43	Atpase Family Aaa Domain-Containing Protein 3	molecular_function:GO:0005524//ATP binding;
XP_010098283.1	0.98	0.35	-1.48543	Down	0.000118281	Hypothetical Protein L484_023530	NA
XP_010098289.1	260.19	74.41	-1.806	Down	0	40S Ribosomal Protein S21-2	biological_process:GO:0006412//translation;cellular_component:GO:0005840//ribosome;molecular_function:GO:0003735//structural constituent of ribosome;
XP_010098290.1	1.73	0.12	-3.84967	Down	2.22046e-11	Alanyl-Trna Editing Protein Alax-L	biological_process:GO:0006419//alanyl-tRNA aminoacylation;molecular_function:GO:0005524//ATP binding;GO:0004813//alanine-tRNA ligase activity;GO:0003676//nucleic acid binding;
XP_010098297.1	1.72	0.68	-1.3388	Down	8.25116e-06	Mitochondrial Thiamine Pyrophosphate Carrier	biological_process:GO:0055085//transmembrane transport;GO:0006412//translation;cellular_component:GO:0016021//integral component of membrane;molecular_function:GO:0003735//structural constituent of ribosome;
XP_010098303.1	4.15	1.69	-1.29609	Down	1.96248e-20	Hypothetical Protein L484_023551	biological_process:GO:0042787//protein ubiquitination involved in ubiquitin-dependent protein catabolic process;cellular_component:GO:0031461//cullin-RING ubiquitin ligase complex;molecular_function:GO:0061630//ubiquitin protein ligase activity;GO:0031625//ubiquitin protein ligase binding;
XP_010098313.1	5.37	1.66	-1.69374	Down	7.21628e-61	Serine/Threonine-Protein Kinase Ulk4	biological_process:GO:0006468//protein phosphorylation;molecular_function:GO:0005524//ATP binding;GO:0004672//protein kinase activity;
XP_010098316.1	6.01	3	-1.0024	Down	9.086e-11	Swi/Snf Chromatin-Remodeling Complex Subunit Snf22	NA
XP_010098320.1	1.82	0.59	-1.62515	Down	2.46136e-16	Pax-Interacting Protein 1	NA
XP_010098333.1	0.61	0.1	-2.60881	Down	2.48876e-15	Hypothetical Protein L484_023581	NA
XP_010098334.1	0.44	0.01	-5.45943	Down	3.54624e-09	Anaphase-Promoting Complex Subunit 7	NA
XP_010098336.1	8.62	3.74	-1.20465	Down	9.34616e-17	Hypothetical Protein L484_023584	biological_process:GO:0000913//preprophase band assembly;GO:0000226//microtubule cytoskeleton organization;GO:0030865//cortical cytoskeleton organization;cellular_component:GO:0005634//nucleus;GO:0009524//phragmoplast;GO:0005819//spindle;molecular_function:GO:0005509//calcium ion binding;
XP_010098337.1	1.35	0.4	-1.75489	Down	5.48428e-07	Proline-Rich Receptor-Like Protein Kinase Perk15	biological_process:GO:0006468//protein phosphorylation;cellular_component:GO:0016021//integral component of membrane;molecular_function:GO:0005524//ATP binding;GO:0004672//protein kinase activity;
XP_010098340.1	1.01	0.14	-2.85086	Down	0.000170395	Zinc Finger Ccch Domain-Containing Protein 58	molecular_function:GO:0046872//metal ion binding;
XP_010098344.1	8.41	3.08	-1.44918	Down	2.80324e-45	Mechanosensitive Ion Channel Protein 10	biological_process:GO:0055085//transmembrane transport;cellular_component:GO:0016021//integral component of membrane;
XP_010098350.1	8.99	3.71	-1.2769	Down	1.84137e-20	Thermospermine Synthase Acaulis5	biological_process:GO:0009926//auxin polar transport;GO:0048759//xylem vessel member cell differentiation;molecular_function:GO:0016768//spermine synthase activity;GO:0010487//thermospermine synthase activity;
XP_010098352.1	1.23	0.51	-1.27009	Down	4.57604e-05	Peroxisome Biogenesis Factor 10	biological_process:GO:0016558//protein import into peroxisome matrix;cellular_component:GO:0005779//integral component of peroxisomal membrane;molecular_function:GO:0008270//zinc ion binding;
XP_010098358.1	14.65	3.12	-2.23128	Down	1.31148e-109	Trihelix Transcription Factor Gt-2	NA
XP_010098361.1	4.9	1.8	-1.44478	Down	2.84222e-18	Secologanin Synthase	biological_process:GO:0055114//oxidation-reduction process;cellular_component:GO:0016021//integral component of membrane;molecular_function:GO:0016705//oxidoreductase activity, acting on paired donors, with incorporation or reduction of molecular oxygen;GO:0020037//heme binding;GO:0005506//iron ion binding;GO:0004497//monooxygenase activity;
XP_010098369.1	3.72	1.53	-1.28177	Down	6.05538e-33	Hypothetical Protein L484_018601	NA
XP_010098371.1	4.4	0.06	-6.1964	Down	5.98612e-131	Uncharacterized Protein Ycf19	cellular_component:GO:0016020//membrane;
XP_010098393.1	0.84	0.01	-6.39232	Down	4.72604e-11	3Beta-Hydroxysteroid-Dehydrogenase/Decarboxylase Isoform 2	biological_process:GO:0006694//steroid biosynthetic process;GO:0055114//oxidation-reduction process;cellular_component:GO:0016021//integral component of membrane;GO:0005789//endoplasmic reticulum membrane;molecular_function:GO:0003854//3-beta-hydroxy-delta5-steroid dehydrogenase activity;
XP_010098401.1	5.28	1.14	-2.2115	Down	2.5684e-31	Hypothetical Protein L484_018634	NA
XP_010098404.1	7.66	3.65	-1.06945	Down	1.63904e-16	F-Box Only Protein 13	NA
XP_010098412.1	9.34	3.61	-1.37142	Down	2.12886e-64	Glutamate Receptor 2.7	biological_process:GO:0035235//ionotropic glutamate receptor signaling pathway;GO:0006811//ion transport;cellular_component:GO:0016021//integral component of membrane;molecular_function:GO:0004970//ionotropic glutamate receptor activity;
XP_010098422.1	3.34	0.84	-1.99139	Down	4.12442e-30	Hypothetical Protein L484_012137	NA
XP_010098425.1	1.01	0.09	-3.48829	Down	1.11543e-11	26S Proteasome Non-Atpase Regulatory Subunit 5	biological_process:GO:0043248//proteasome assembly;cellular_component:GO:0000502//proteasome complex;
XP_010098430.1	2.62	0.81	-1.69357	Down	4.40128e-05	(+)-Neomenthol Dehydrogenase	biological_process:GO:0055114//oxidation-reduction process;GO:0009298//GDP-mannose biosynthetic process;cellular_component:GO:0005737//cytoplasm;molecular_function:GO:0004615//phosphomannomutase activity;GO:0016491//oxidoreductase activity;
XP_010098440.1	2	0.93	-1.1047	Down	6.13378e-06	Hypothetical Protein L484_012155	biological_process:GO:0010183//pollen tube guidance;GO:0009875//pollen-pistil interaction;GO:0009553//embryo sac development;molecular_function:GO:0005524//ATP binding;
XP_010098451.1	4.42	0.78	-2.5025	Down	2.05102e-21	Hypothetical Protein L484_012166	cellular_component:GO:0016021//integral component of membrane;
XP_010098453.1	12.92	5.13	-1.33258	Down	6.50288e-60	Hypothetical Protein L484_012168	NA
XP_010098480.1	3.59	1.47	-1.28817	Down	8.40932e-05	Hypothetical Protein L484_025916	cellular_component:GO:0016021//integral component of membrane;GO:0005886//plasma membrane;
XP_010098500.1	16.77	3.65	-2.19991	Down	2.5052e-185	Subtilisin-Like Protease	biological_process:GO:0006508//proteolysis;molecular_function:GO:0004252//serine-type endopeptidase activity;
XP_010098501.1	5	2.34	-1.09542	Down	7.57812e-11	Ribose-5-Phosphate Isomerase A	biological_process:GO:0009052//pentose-phosphate shunt, non-oxidative branch;cellular_component:GO:0009507//chloroplast;molecular_function:GO:0004751//ribose-5-phosphate isomerase activity;
XP_010098514.1	145.88	39.57	-1.8823	Down	0	60S Ribosomal Protein L35A-3	biological_process:GO:0006412//translation;cellular_component:GO:0005840//ribosome;molecular_function:GO:0003735//structural constituent of ribosome;
XP_010098515.1	3.16	1	-1.65992	Down	4.92702e-27	Hypothetical Protein L484_025954	cellular_component:GO:0016021//integral component of membrane;
XP_010098531.1	34.35	6.52	-2.39737	Down	5.27738e-289	Hypothetical Protein L484_025971	biological_process:GO:0006810//transport;cellular_component:GO:0005634//nucleus;GO:0005829//cytosol;GO:0016021//integral component of membrane;GO:0005886//plasma membrane;
XP_010098538.1	3.7	1.64	-1.17383	Down	2.27596e-26	Hypothetical Protein L484_025978	biological_process:GO:0006633//fatty acid biosynthetic process;GO:0055114//oxidation-reduction process;cellular_component:GO:0016021//integral component of membrane;molecular_function:GO:0005506//iron ion binding;GO:0016491//oxidoreductase activity;
XP_010098552.1	7.24	2.98	-1.28068	Down	4.9981e-33	H/Aca Ribonucleoprotein Complex Non-Core Subunit Naf1	biological_process:GO:0042254//ribosome biogenesis;GO:0001522//pseudouridine synthesis;cellular_component:GO:0030529//ribonucleoprotein complex;GO:0019013//viral nucleocapsid;
XP_010098564.1	2.75	0.6	-2.1964	Down	3.20122e-32	2-Succinylbenzoate--Coa Ligase	biological_process:GO:0008152//metabolic process;cellular_component:GO:0043231//intracellular membrane-bounded organelle;GO:0016021//integral component of membrane;GO:0044444//cytoplasmic part;molecular_function:GO:0016874//ligase activity;
XP_010098574.1	6.6	2.94	-1.16665	Down	5.34812e-19	Dna-Damage-Repair/Toleration Protein	molecular_function:GO:0003723//RNA binding;GO:0000166//nucleotide binding;
XP_010098582.1	1.47	0.3	-2.29278	Down	6.25172e-05	Hypothetical Protein L484_026024	NA
XP_010098583.1	4.39	2.13	-1.04337	Down	6.57172e-09	Hypothetical Protein L484_026025	NA
XP_010098586.1	16.71	6.22	-1.42573	Down	4.0103e-25	Hypothetical Protein L484_026028	NA
XP_010098590.1	2.99	0.6	-2.31711	Down	2.763e-07	Hypothetical Protein L484_004447	NA
XP_010098595.1	2.8	1.29	-1.11806	Down	4.24232e-11	Btb/Poz Domain-Containing Protein	NA
XP_010098604.1	0.99	0.01	-6.62936	Down	2.30502e-06	(-)-Germacrene D Synthase	molecular_function:GO:0016829//lyase activity;GO:0046872//metal ion binding;
XP_010098611.1	2.34	0.66	-1.82597	Down	4.14614e-14	Hypothetical Protein L484_012722	biological_process:GO:0006979//response to oxidative stress;
XP_010098612.1	3.86	1.24	-1.63826	Down	1.73195e-34	Putative Pectin Methyltransferase Qua2	biological_process:GO:0010289//homogalacturonan biosynthetic process;GO:0048364//root development;GO:0009735//response to cytokinin;GO:0048367//shoot system development;GO:0032259//methylation;cellular_component:GO:0005802//trans-Golgi network;GO:0005768//endosome;GO:0016021//integral component of membrane;molecular_function:GO:0008168//methyltransferase activity;
XP_010098624.1	9.13	2.62	-1.80105	Down	1.84321e-35	F-Box Protein Fbw2	biological_process:GO:0010629//negative regulation of gene expression;GO:0010608//posttranscriptional regulation of gene expression;GO:0009737//response to abscisic acid;GO:0043085//positive regulation of catalytic activity;molecular_function:GO:0019211//phosphatase activator activity;
XP_010098626.1	65.2	20.67	-1.65733	Down	0	F-Box Protein	NA
XP_010098632.1	0.8	0.09	-3.152	Down	9.73684e-15	Serine--Trna Ligase	NA
XP_010098635.1	0.75	0.17	-2.14136	Down	6.04056e-05	Hypothetical Protein L484_012748	NA
XP_010098661.1	3.08	1.35	-1.18997	Down	4.03232e-10	Serine/Threonine-Protein Kinase-Like Protein	biological_process:GO:0006468//protein phosphorylation;molecular_function:GO:0004674//protein serine/threonine kinase activity;GO:0005524//ATP binding;
XP_010098674.1	1.51	0.58	-1.38042	Down	0.00010517	Chaperone Protein Dnaj 1	biological_process:GO:0006457//protein folding;GO:0009408//response to heat;molecular_function:GO:0046872//metal ion binding;GO:0005524//ATP binding;GO:0031072//heat shock protein binding;GO:0051082//unfolded protein binding;
XP_010098708.1	3.08	0.54	-2.5119	Down	3.55042e-05	Hypothetical Protein L484_026087	NA
XP_010098714.1	4.39	1.67	-1.39437	Down	1.32799e-20	Hypothetical Protein L484_026093	NA
XP_010098720.1	9.34	3.43	-1.44521	Down	9.49916e-25	Hypothetical Protein L484_026099	NA
XP_010098738.1	0.47	0.14	-1.74723	Down	2.01946e-08	Pectinesterase 3	biological_process:GO:0045490//pectin catabolic process;GO:0043086//negative regulation of catalytic activity;GO:0042545//cell wall modification;cellular_component:GO:0005618//cell wall;GO:0005576//extracellular region;molecular_function:GO:0045330//aspartyl esterase activity;GO:0030599//pectinesterase activity;GO:0004857//enzyme inhibitor activity;
XP_010098743.1	10.47	4.14	-1.33856	Down	1.1849e-06	Hypothetical Protein L484_026123	NA
XP_010098747.1	0.17	0.02	-3.08746	Down	1.10726e-05	Zinc Finger Ran-Binding Domain-Containing Protein 3	molecular_function:GO:0005524//ATP binding;
XP_010098752.1	7.26	2.45	-1.56719	Down	2.79248e-09	Hypothetical Protein L484_026133	NA
XP_010098754.1	2.6	0.01	-8.02237	Down	1.10204e-61	Dead-Box Atp-Dependent Rna Helicase 40	cellular_component:GO:0016021//integral component of membrane;GO:0005773//vacuole;molecular_function:GO:0005524//ATP binding;GO:0004386//helicase activity;GO:0003676//nucleic acid binding;
XP_010098756.1	2.48	0.97	-1.35428	Down	3.58316e-15	Hypothetical Protein L484_026137	biological_process:GO:0006306//DNA methylation;
XP_010098760.1	50.39	16.56	-1.60543	Down	2.11178e-263	Polygalacturonase	biological_process:GO:0005975//carbohydrate metabolic process;GO:0071555//cell wall organization;cellular_component:GO:0005576//extracellular region;molecular_function:GO:0016829//lyase activity;GO:0004650//polygalacturonase activity;
XP_010098774.1	5.41	2.36	-1.19684	Down	1.99836e-08	Hypothetical Protein L484_026155	molecular_function:GO:0000166//nucleotide binding;
XP_010098818.1	7.28	3.36	-1.11548	Down	2.0779e-06	Splicing Factor 3A Subunit 2	cellular_component:GO:0005634//nucleus;molecular_function:GO:0008270//zinc ion binding;GO:0003676//nucleic acid binding;
XP_010098832.1	1.33	0.28	-2.24793	Down	6.25172e-05	Hypothetical Protein L484_022597	biological_process:GO:0009959//negative gravitropism;GO:0009660//amyloplast organization;cellular_component:GO:0009705//plant-type vacuole membrane;
XP_010098833.1	1.91	0.79	-1.27365	Down	3.0067e-06	Udp-Glycosyltransferase 73C3	biological_process:GO:0008152//metabolic process;molecular_function:GO:0016758//transferase activity, transferring hexosyl groups;
XP_010098834.1	1.14	0.38	-1.58496	Down	5.29386e-07	Udp-Glycosyltransferase 73C3	biological_process:GO:0008152//metabolic process;molecular_function:GO:0016758//transferase activity, transferring hexosyl groups;
XP_010098838.1	17.57	7.75	-1.18085	Down	5.9034e-41	Udp-Glycosyltransferase 73C3	biological_process:GO:0008152//metabolic process;molecular_function:GO:0016758//transferase activity, transferring hexosyl groups;
XP_010098844.1	2.68	1.23	-1.12357	Down	1.91989e-18	Hypothetical Protein L484_022609	NA
XP_010098848.1	0.7	0.2	-1.80735	Down	6.76468e-05	Putative Allantoin Permease	NA
XP_010098895.1	6.19	2.06	-1.5873	Down	2.46398e-27	Putative Plastid-Lipid-Associated Protein 7	NA
XP_010098896.1	10.7	4.31	-1.31185	Down	6.28904e-28	50S Ribosomal Protein L15	biological_process:GO:0006412//translation;cellular_component:GO:0015934//large ribosomal subunit;molecular_function:GO:0003735//structural constituent of ribosome;
XP_010098901.1	3.08	1.09	-1.4986	Down	4.49836e-11	Hypothetical Protein L484_006538	biological_process:GO:0005975//carbohydrate metabolic process;molecular_function:GO:0004553//hydrolase activity, hydrolyzing O-glycosyl compounds;
XP_010098902.1	0.87	0.27	-1.68806	Down	0.000235196	Uncharacterized Protein L484_006539	cellular_component:GO:0016021//integral component of membrane;
XP_010098917.1	2.33	0.44	-2.40475	Down	1.18664e-20	Hypothetical Protein L484_025573	biological_process:GO:1900865//chloroplast RNA modification;cellular_component:GO:0009507//chloroplast;
XP_010098920.1	0.32	0.01	-5	Down	4.10066e-05	Putative Trna 2'-Phosphotransferase	biological_process:GO:0006388//tRNA splicing, via endonucleolytic cleavage and ligation;cellular_component:GO:0016020//membrane;molecular_function:GO:0016772//transferase activity, transferring phosphorus-containing groups;
XP_010098956.1	22.74	9.95	-1.19246	Down	2.10092e-94	Putative Inactive Receptor Kinase	biological_process:GO:0006468//protein phosphorylation;cellular_component:GO:0016021//integral component of membrane;GO:0005886//plasma membrane;molecular_function:GO:0005524//ATP binding;GO:0004672//protein kinase activity;
XP_010098973.1	10.03	4.98	-1.0101	Down	3.01282e-12	Hypothetical Protein L484_025633	cellular_component:GO:0009507//chloroplast;
XP_010098998.1	2.84	1.04	-1.44931	Down	2.0485e-14	Nucleolar Gtp-Binding Protein 2	cellular_component:GO:0005730//nucleolus;molecular_function:GO:0005525//GTP binding;
XP_010099002.1	2.93	1.23	-1.25224	Down	2.76842e-09	Leucine-Rich Repeat-Containing Protein 40	NA
XP_010099007.1	2.67	0.01	-8.0607	Down	1.12235e-06	Hypothetical Protein L484_025667	NA
XP_010099008.1	14.04	4.13	-1.76533	Down	1.78237e-70	Hypothetical Protein L484_025668	NA
XP_010099010.1	115.3	47.39	-1.28274	Down	0	Protochlorophyllide Reductase	biological_process:GO:0055114//oxidation-reduction process;cellular_component:GO:0009941//chloroplast envelope;GO:0009534//chloroplast thylakoid;molecular_function:GO:0016630//protochlorophyllide reductase activity;
XP_010099014.1	1.61	0.18	-3.16099	Down	8.21518e-06	Hypothetical Protein L484_025674	cellular_component:GO:0016021//integral component of membrane;
XP_010099021.1	12.1	3.53	-1.77727	Down	5.56114e-37	Strictosidine Synthase 1	biological_process:GO:0009058//biosynthetic process;cellular_component:GO:0016021//integral component of membrane;molecular_function:GO:0016844//strictosidine synthase activity;
XP_010099023.1	3.12	1.31	-1.25198	Down	1.23517e-16	Putative Phenylalanine--Trna Ligase Beta Subunit	biological_process:GO:0006432//phenylalanyl-tRNA aminoacylation;cellular_component:GO:0005829//cytosol;GO:0009328//phenylalanine-tRNA ligase complex;molecular_function:GO:0000287//magnesium ion binding;GO:0004826//phenylalanine-tRNA ligase activity;GO:0005524//ATP binding;GO:0000049//tRNA binding;
XP_010099044.1	1.58	0.52	-1.60334	Down	8.2664e-09	Dna Polymerase Lambda	biological_process:GO:0006281//DNA repair;GO:0071897//DNA biosynthetic process;cellular_component:GO:0005634//nucleus;molecular_function:GO:0003677//DNA binding;GO:0003887//DNA-directed DNA polymerase activity;
XP_010099049.1	0.91	0.07	-3.70044	Down	5.82242e-06	Protein Suppressor Of Npr1-1, Constitutive 1	biological_process:GO:0007165//signal transduction;GO:0006888//ER to Golgi vesicle-mediated transport;cellular_component:GO:0005737//cytoplasm;
XP_010099072.1	8.1	3.96	-1.03242	Down	4.33546e-28	Hypothetical Protein L484_011506	NA
XP_010099086.1	1.3	0.01	-7.02237	Down	1.98017e-30	Putative Transporter	biological_process:GO:0003333//amino acid transmembrane transport;cellular_component:GO:0005887//integral component of plasma membrane;molecular_function:GO:0015203//polyamine transmembrane transporter activity;GO:0015179//L-amino acid transmembrane transporter activity;GO:0015297//antiporter activity;
XP_010099103.1	7.96	2.77	-1.52288	Down	4.46376e-16	Hypothetical Protein L484_001243	NA
XP_010099144.1	0.66	0.01	-6.04439	Down	4.10066e-05	Ankyrin Repeat-Containing Protein	cellular_component:GO:0016021//integral component of membrane;
XP_010099150.1	58.7	18.88	-1.6365	Down	0	Pyrophosphate--Fructose 6-Phosphate 1-Phosphotransferase Subunit Beta	biological_process:GO:0046835//carbohydrate phosphorylation;GO:0006002//fructose 6-phosphate metabolic process;GO:0009735//response to cytokinin;GO:0061615//glycolytic process through fructose-6-phosphate;GO:0015979//photosynthesis;cellular_component:GO:0016020//membrane;GO:0005618//cell wall;GO:0005829//cytosol;molecular_function:GO:0003872//6-phosphofructokinase activity;GO:0005524//ATP binding…
XP_010099154.1	4.23	1.35	-1.6477	Down	1.99617e-11	Uba And Ubx Domain-Containing Protein	NA
XP_010099158.1	20.03	4.01	-2.32049	Down	5.99894e-81	Bah And Coiled-Coil Domain-Containing Protein 1	molecular_function:GO:0003682//chromatin binding;GO:0008270//zinc ion binding;
XP_010099162.1	2.24	1	-1.1635	Down	1.14835e-10	Protein Strubbelig-Receptor Family 8	biological_process:GO:0006468//protein phosphorylation;cellular_component:GO:0016021//integral component of membrane;GO:0005886//plasma membrane;molecular_function:GO:0005524//ATP binding;GO:0004672//protein kinase activity;
XP_010099164.1	0.69	0.19	-1.8606	Down	7.66644e-05	Hypothetical Protein L484_014162	biological_process:GO:0061077//chaperone-mediated protein folding;cellular_component:GO:0009534//chloroplast thylakoid;molecular_function:GO:0044183//protein binding involved in protein folding;
XP_010099167.1	0.75	0.26	-1.52838	Down	1.77198e-08	Lysine-Specific Demethylase 3B	biological_process:GO:0032259//methylation;molecular_function:GO:0008168//methyltransferase activity;GO:0008270//zinc ion binding;
XP_010099169.1	2.55	0.4	-2.67243	Down	6.24638e-43	Leucine--Trna Ligase	biological_process:GO:0006429//leucyl-tRNA aminoacylation;GO:0006450//regulation of translational fidelity;GO:0009793//embryo development ending in seed dormancy;cellular_component:GO:0005739//mitochondrion;GO:0009570//chloroplast stroma;molecular_function:GO:0004823//leucine-tRNA ligase activity;GO:0005524//ATP binding;GO:0002161//aminoacyl-tRNA editing activity;
XP_010099173.1	1.42	0.33	-2.10535	Down	1.13141e-05	Hypothetical Protein L484_014171	NA
XP_010099193.1	3.67	1.42	-1.36989	Down	3.76386e-25	U3 Small Nucleolar Rna-Associated Protein 6-Like Protein	biological_process:GO:0000462//maturation of SSU-rRNA from tricistronic rRNA transcript (SSU-rRNA, 5.8S rRNA, LSU-rRNA);cellular_component:GO:0034388//Pwp2p-containing subcomplex of 90S preribosome;GO:0032040//small-subunit processome;molecular_function:GO:0030515//snoRNA binding;
XP_010099200.1	1.14	0.01	-6.83289	Down	3.06678e-13	Hypothetical Protein L484_002031	NA
XP_010099215.1	7.02	1.8	-1.96347	Down	3.85908e-34	Hypothetical Protein L484_010155	cellular_component:GO:0016021//integral component of membrane;
XP_010099236.1	1.61	0.24	-2.74595	Down	7.94382e-17	Hypothetical Protein L484_000483	NA
XP_010099259.1	3.92	1.36	-1.52725	Down	1.69634e-35	Uncharacterized Ring Finger Protein	molecular_function:GO:0008270//zinc ion binding;
XP_010099261.1	1.68	0.75	-1.1635	Down	6.60384e-06	Beta-Lactamase-Like Protein 2	NA
XP_010099263.1	1.29	0.07	-4.20387	Down	2.47756e-05	Hypothetical Protein L484_015453	NA
XP_010099279.1	0.41	0.01	-5.35755	Down	5.42874e-27	Hypothetical Protein L484_018141	cellular_component:GO:0005886//plasma membrane;
XP_010099281.1	1.8	0.85	-1.08246	Down	2.02544e-06	Hypothetical Protein L484_018143	NA
XP_010099295.1	10.85	4.25	-1.35216	Down	3.10468e-51	Hypothetical Protein L484_018157	cellular_component:GO:0005768//endosome;GO:0005802//trans-Golgi network;molecular_function:GO:0046983//protein dimerization activity;
XP_010099296.1	3.71	1.67	-1.15157	Down	5.0126e-14	Hypothetical Protein L484_018158	cellular_component:GO:0016021//integral component of membrane;GO:0005737//cytoplasm;
XP_010099297.1	33.24	12.34	-1.42958	Down	9.97586e-65	U3 Small Nucleolar Ribonucleoprotein	biological_process:GO:0006364//rRNA processing;GO:0045903//positive regulation of translational fidelity;cellular_component:GO:0032040//small-subunit processome;GO:0034457//Mpp10 complex;GO:0022627//cytosolic small ribosomal subunit;GO:0019013//viral nucleocapsid;molecular_function:GO:0030515//snoRNA binding;GO:0003735//structural constituent of ribosome;GO:0019843//rRNA binding;
XP_010099300.1	10.94	4.74	-1.20665	Down	4.18538e-05	Hypothetical Protein L484_018162	NA
XP_010099301.1	1.17	0.05	-4.54844	Down	2.70294e-32	Hypothetical Protein L484_018163	biological_process:GO:0051225//spindle assembly;cellular_component:GO:0070652//HAUS complex;GO:0005876//spindle microtubule;molecular_function:GO:0051011//microtubule minus-end binding;
XP_010099310.1	4.87	0.84	-2.53546	Down	5.6715e-60	Hypothetical Protein L484_018172	molecular_function:GO:0031072//heat shock protein binding;GO:0051082//unfolded protein binding;
XP_010099312.1	5.08	1.96	-1.37397	Down	1.32744e-23	Putative Trna (Guanine(26)-N(2))-Dimethyltransferase 2	biological_process:GO:0030488//tRNA methylation;molecular_function:GO:0003723//RNA binding;GO:0004809//tRNA (guanine-N2-)-methyltransferase activity;
XP_010099326.1	7.8	2.48	-1.65313	Down	1.81314e-26	Hypothetical Protein L484_018189	NA
XP_010099350.1	1.9	0.45	-2.078	Down	1.8914e-05	Hypothetical Protein L484_009167	cellular_component:GO:0016021//integral component of membrane;
XP_010099361.1	6.8	1.2	-2.5025	Down	4.3334e-65	Dna-Directed Rna Polymerase Iii Subunit Rpc5	biological_process:GO:0006351//transcription, DNA-templated;cellular_component:GO:0005634//nucleus;molecular_function:GO:0003899//DNA-directed RNA polymerase activity;
XP_010099368.1	58.52	23.62	-1.30892	Down	3.67864e-154	Hypothetical Protein L484_004794	biological_process:GO:0071554//cell wall organization or biogenesis;cellular_component:GO:0005794//Golgi apparatus;molecular_function:GO:0016413//O-acetyltransferase activity;
XP_010099392.1	101.06	29.12	-1.79513	Down	1.49932e-189	Tubulin Alpha Chain	biological_process:GO:0007017//microtubule-based process;cellular_component:GO:0005874//microtubule;GO:0005737//cytoplasm;molecular_function:GO:0005525//GTP binding;GO:0005200//structural constituent of cytoskeleton;GO:0003924//GTPase activity;
XP_010099406.1	2.16	1.02	-1.08246	Down	2.40216e-05	Lysosomal Pro-X Carboxypeptidase	biological_process:GO:0006508//proteolysis;cellular_component:GO:0016021//integral component of membrane;GO:0009507//chloroplast;GO:0005773//vacuole;molecular_function:GO:0004185//serine-type carboxypeptidase activity;GO:0008239//dipeptidyl-peptidase activity;
XP_010099423.1	1.21	0.4	-1.59694	Down	7.35506e-07	30S Ribosomal Protein 1	biological_process:GO:0044238//primary metabolic process;cellular_component:GO:0005840//ribosome;GO:0009534//chloroplast thylakoid;GO:0009570//chloroplast stroma;
XP_010099427.1	2.96	0.88	-1.75002	Down	6.62194e-16	Hypothetical Protein L484_003251	biological_process:GO:0006355//regulation of transcription, DNA-templated;cellular_component:GO:0009508//plastid chromosome;GO:0005739//mitochondrion;GO:0009507//chloroplast;molecular_function:GO:0003690//double-stranded DNA binding;
XP_010099432.1	118.67	25.41	-2.22349	Down	0	60S Acidic Ribosomal Protein P1-1	biological_process:GO:0006414//translational elongation;cellular_component:GO:0005840//ribosome;molecular_function:GO:0003735//structural constituent of ribosome;
XP_010099452.1	9.77	3.81	-1.35857	Down	5.5267e-32	Hypothetical Protein L484_011151	biological_process:GO:0008152//metabolic process;molecular_function:GO:0004314//[acyl-carrier-protein] S-malonyltransferase activity;
XP_010099454.1	10.84	5.37	-1.01337	Down	8.16556e-13	Putative Protein Phosphatase 2C 26	molecular_function:GO:0003824//catalytic activity;
XP_010099458.1	2.87	0.97	-1.56499	Down	7.6903e-05	Udp-Glycosyltransferase 87A2	NA
XP_010099461.1	0.86	0.01	-6.42626	Down	9.72218e-06	Udp-Glycosyltransferase 87A1	biological_process:GO:0008152//metabolic process;molecular_function:GO:0016758//transferase activity, transferring hexosyl groups;
XP_010099469.1	35.44	12.97	-1.4502	Down	1.63582e-166	Hypothetical Protein L484_011169	NA
XP_010099484.1	1.38	0.47	-1.55394	Down	7.26658e-10	Ubiquitin And Wlm Domain-Containing Protein	cellular_component:GO:0016021//integral component of membrane;
XP_010099503.1	1.79	0.38	-2.23589	Down	9.06996e-11	Hypothetical Protein L484_001451	NA
XP_010099507.1	9.95	3.6	-1.4667	Down	6.92274e-34	Polyphenol Oxidase	biological_process:GO:0046148//pigment biosynthetic process;GO:0055114//oxidation-reduction process;molecular_function:GO:0046872//metal ion binding;GO:0004097//catechol oxidase activity;
XP_010099512.1	5.28	2.44	-1.11366	Down	3.48072e-15	Putative Glycerol-3-Phosphate Transporter 5	biological_process:GO:0006820//anion transport;GO:0055085//transmembrane transport;cellular_component:GO:0016021//integral component of membrane;molecular_function:GO:0022857//transmembrane transporter activity;
XP_010099532.1	1.18	0.01	-6.88264	Down	2.65654e-12	Upf0551 Protein C8Orf38	biological_process:GO:0009058//biosynthetic process;molecular_function:GO:0016740//transferase activity;
XP_010099539.1	2.56	0.79	-1.69622	Down	6.77506e-13	Dna-Binding Protein Hexbp	molecular_function:GO:0003677//DNA binding;GO:0008270//zinc ion binding;
XP_010099550.1	1.31	0.62	-1.07923	Down	1.34403e-06	Hypothetical Protein L484_011623	NA
XP_010099551.1	1.09	0.29	-1.9102	Down	2.08054e-11	Serine/Threonine-Protein Kinase 36	NA
XP_010099554.1	0.78	0.01	-6.2854	Down	7.27096e-14	Beach Domain-Containing Protein Lvsc	NA
XP_010099556.1	1.13	0.32	-1.82018	Down	2.35316e-06	Gata Transcription Factor 24	biological_process:GO:0006355//regulation of transcription, DNA-templated;molecular_function:GO:0008270//zinc ion binding;GO:0043565//sequence-specific DNA binding;GO:0003700//sequence-specific DNA binding transcription factor activity;
XP_010099562.1	0.73	0.24	-1.60486	Down	9.13702e-05	Hypothetical Protein L484_011568	biological_process:GO:0046686//response to cadmium ion;GO:0034635//glutathione transport;GO:0002229//defense response to oomycetes;cellular_component:GO:0016021//integral component of membrane;GO:0009507//chloroplast;
XP_010099566.1	4.27	1.18	-1.85545	Down	2.52262e-22	Hypothetical Protein L484_011572	NA
XP_010099567.1	5.45	2.29	-1.25091	Down	3.64132e-15	Hypothetical Protein L484_011573	NA
XP_010099571.1	0.48	0.01	-5.58496	Down	1.12235e-06	Hypothetical Protein L484_011577	NA
XP_010099586.1	0.31	0.01	-4.9542	Down	1.99668e-05	Polyol Transporter 5	biological_process:GO:0055085//transmembrane transport;cellular_component:GO:0016021//integral component of membrane;molecular_function:GO:0022891//substrate-specific transmembrane transporter activity;
XP_010099596.1	1.88	0.62	-1.60039	Down	4.37022e-08	5'-3' Exonuclease	biological_process:GO:0090305//nucleic acid phosphodiester bond hydrolysis;molecular_function:GO:0004527//exonuclease activity;GO:0003677//DNA binding;
XP_010099597.1	3.63	1.61	-1.17291	Down	5.38164e-06	Histone H3-Like Centromeric Protein	cellular_component:GO:0005634//nucleus;GO:0000786//nucleosome;molecular_function:GO:0003677//DNA binding;GO:0046982//protein heterodimerization activity;
XP_010099605.1	11.51	4.13	-1.47867	Down	4.03218e-68	Hypothetical Protein L484_003678	NA
XP_010099611.1	5.68	2.49	-1.18975	Down	1.19134e-12	Mitotic Checkpoint Protein	NA
XP_010099613.1	32.65	6.44	-2.34195	Down	4.61926e-168	Hypothetical Protein L484_013404	NA
XP_010099639.1	1.03	0.2	-2.36457	Down	3.05106e-08	Rna Pseudourine Synthase 5	biological_process:GO:0001522//pseudouridine synthesis;molecular_function:GO:0003723//RNA binding;GO:0009982//pseudouridine synthase activity;
XP_010099651.1	15.66	6.11	-1.35784	Down	3.44998e-37	Hypothetical Protein L484_013444	cellular_component:GO:0016021//integral component of membrane;GO:0005739//mitochondrion;
XP_010099672.1	1.07	0.01	-6.74147	Down	4.07352e-25	Putative Amidohydrolase Ytcj	molecular_function:GO:0016810//hydrolase activity, acting on carbon-nitrogen (but not peptide) bonds;
XP_010099675.1	9.21	4.1	-1.16758	Down	2.69258e-07	Myb-Like Protein G	biological_process:GO:0006355//regulation of transcription, DNA-templated;cellular_component:GO:0005634//nucleus;molecular_function:GO:0003677//DNA binding;
XP_010099677.1	0.46	0.07	-2.71621	Down	1.8304e-10	Myb-Like Protein G	biological_process:GO:0070588//calcium ion transmembrane transport;GO:0006355//regulation of transcription, DNA-templated;cellular_component:GO:0005634//nucleus;GO:0016021//integral component of membrane;molecular_function:GO:0015369//calcium:proton antiporter activity;GO:0003677//DNA binding;
XP_010099684.1	0.71	0.26	-1.44931	Down	6.10562e-09	Putative Serine/Threonine-Protein Kinase Dyrk2	biological_process:GO:0006468//protein phosphorylation;molecular_function:GO:0005524//ATP binding;GO:0004672//protein kinase activity;
XP_010099686.1	7.93	3.47	-1.19239	Down	1.48746e-15	Hypothetical Protein L484_025117	biological_process:GO:0006886//intracellular protein transport;cellular_component:GO:0005783//endoplasmic reticulum;GO:0016021//integral component of membrane;
XP_010099689.1	0.76	0.09	-3.078	Down	1.05783e-09	Dna Polymerase Epsilon Subunit 2	biological_process:GO:0071897//DNA biosynthetic process;GO:0006261//DNA-dependent DNA replication;cellular_component:GO:0005634//nucleus;molecular_function:GO:0003677//DNA binding;GO:0003887//DNA-directed DNA polymerase activity;
XP_010099698.1	0.85	0.1	-3.08746	Down	6.79982e-07	Hypothetical Protein L484_025131	biological_process:GO:0000281//mitotic cytokinesis;GO:0007018//microtubule-based movement;cellular_component:GO:0005871//kinesin complex;molecular_function:GO:0000166//nucleotide binding;GO:0003777//microtubule motor activity;GO:0016887//ATPase activity;
XP_010099699.1	1.78	0.51	-1.80331	Down	6.54494e-36	Kinesin-Like Protein Kif15	biological_process:GO:0007018//microtubule-based movement;molecular_function:GO:0005524//ATP binding;GO:0003777//microtubule motor activity;GO:0008017//microtubule binding;
XP_010099703.1	1.06	0.5	-1.08406	Down	9.05714e-05	Ubiquitin Carboxyl-Terminal Hydrolase 12	biological_process:GO:0043248//proteasome assembly;GO:0006623//protein targeting to vacuole;GO:0006468//protein phosphorylation;GO:0009816//defense response to bacterium, incompatible interaction;cellular_component:GO:0005622//intracellular;molecular_function:GO:0016787//hydrolase activity;GO:0005524//ATP binding;GO:0004672//protein kinase activity;
XP_010099715.1	3.85	1.39	-1.46977	Down	7.3674e-27	Ccr4-Not Transcription Complex Subunit 3	biological_process:GO:0006355//regulation of transcription, DNA-templated;cellular_component:GO:0005634//nucleus;
XP_010099716.1	3.82	0.87	-2.13449	Down	5.88432e-28	T-Complex Protein 1 Subunit Theta	biological_process:GO:0006457//protein folding;cellular_component:GO:0005737//cytoplasm;molecular_function:GO:0005524//ATP binding;GO:0051082//unfolded protein binding;
XP_010099724.1	1.15	0.15	-2.9386	Down	5.13244e-05	Hypothetical Protein L484_025157	NA
XP_010099726.1	2.71	0.21	-3.68983	Down	1.59144e-10	Hypothetical Protein L484_025159	NA
XP_010099743.1	1.17	0.52	-1.16993	Down	5.38164e-06	Protection Of Telomeres Protein 1	biological_process:GO:0000723//telomere maintenance;cellular_component:GO:0000784//nuclear chromosome, telomeric region;molecular_function:GO:0043047//single-stranded telomeric DNA binding;
XP_010099744.1	11.81	2.16	-2.45091	Down	7.00702e-78	Zinc Finger Protein	molecular_function:GO:0008270//zinc ion binding;
XP_010099759.1	1.19	0.39	-1.60942	Down	2.05178e-05	Cbs Domain-Containing Protein	cellular_component:GO:0016021//integral component of membrane;
XP_010099792.1	2.36	0.86	-1.45638	Down	1.34326e-10	Hypothetical Protein L484_010980	molecular_function:GO:0003677//DNA binding;
XP_010099794.1	1.12	0.55	-1.026	Down	4.22592e-05	Hypothetical Protein L484_004369	NA
XP_010099812.1	14.68	3.05	-2.26697	Down	2.05268e-78	Hypothetical Protein L484_001138	NA
XP_010099821.1	2.69	1.28	-1.07146	Down	0.000143665	Hypothetical Protein L484_009034	NA
XP_010099851.1	1.06	0.51	-1.0555	Down	2.20788e-05	Extended Synaptotagmin-3	cellular_component:GO:0005783//endoplasmic reticulum;GO:0009506//plasmodesma;GO:0016021//integral component of membrane;GO:0005886//plasma membrane;molecular_function:GO:0008289//lipid binding;
XP_010099856.1	2.76	0.21	-3.71621	Down	3.91228e-31	Cysteine--Trna Ligase	NA
XP_010099860.1	22.84	4.99	-2.19445	Down	4.274e-122	Hypothetical Protein L484_008517	NA
XP_010099864.1	3.07	1.44	-1.09217	Down	2.66728e-08	Calcium Uptake Protein 1	molecular_function:GO:0005509//calcium ion binding;
XP_010099889.1	1.79	0.68	-1.39635	Down	0.000231996	Hypothetical Protein L484_020072	cellular_component:GO:0016021//integral component of membrane;
XP_010099894.1	2.15	0.66	-1.7038	Down	1.65415e-09	Hypothetical Protein L484_020078	NA
XP_010099899.1	3.06	1.33	-1.20211	Down	1.60135e-14	Atp-Dependent Zinc Metalloprotease Ftsh	biological_process:GO:0006508//proteolysis;molecular_function:GO:0008237//metallopeptidase activity;GO:0005524//ATP binding;
XP_010099900.1	7.6	1.27	-2.58117	Down	2.15038e-34	60S Ribosomal Protein L7-4	NA
XP_010099914.1	13.87	4.1	-1.75827	Down	4.85358e-75	Hypothetical Protein L484_020101	biological_process:GO:0009793//embryo development ending in seed dormancy;
XP_010099934.1	0.68	0.12	-2.5025	Down	6.40348e-06	Hypothetical Protein L484_020122	biological_process:GO:0006364//rRNA processing;
XP_010099942.1	3.95	1.4	-1.49643	Down	4.67448e-10	Hypothetical Protein L484_020130	cellular_component:GO:0016021//integral component of membrane;GO:0005743//mitochondrial inner membrane;
XP_010099945.1	2.57	1.2	-1.09873	Down	1.46534e-12	Aspartic Proteinase-Like Protein 1	biological_process:GO:0006508//proteolysis;cellular_component:GO:0046658//anchored component of plasma membrane;molecular_function:GO:0004190//aspartic-type endopeptidase activity;
XP_010099946.1	4.71	0.52	-3.17914	Down	1.05513e-18	Peptidyl-Prolyl Cis-Trans Isomerase Fkbp16-2	biological_process:GO:0000413//protein peptidyl-prolyl isomerization;GO:0061077//chaperone-mediated protein folding;cellular_component:GO:0005789//endoplasmic reticulum membrane;GO:0009579//thylakoid;GO:0009507//chloroplast;molecular_function:GO:0003755//peptidyl-prolyl cis-trans isomerase activity;GO:0005528//FK506 binding;
XP_010099955.1	2.23	1.08	-1.04601	Down	6.58218e-06	Tnf Receptor-Associated Factor Family Protein	molecular_function:GO:0008270//zinc ion binding;
XP_010099974.1	72.31	34.62	-1.06259	Down	1.26542e-268	Putative Glycerophosphoryl Diester Phosphodiesterase 2	biological_process:GO:0006629//lipid metabolic process;molecular_function:GO:0008889//glycerophosphodiester phosphodiesterase activity;
XP_010099977.1	1.95	0.45	-2.11548	Down	3.38628e-05	Upstream Activation Factor Subunit Spp27	NA
XP_010100007.1	0.36	0.11	-1.71049	Down	2.07396e-06	Putative Receptor-Like Protein Kinase	biological_process:GO:0006468//protein phosphorylation;molecular_function:GO:0004674//protein serine/threonine kinase activity;GO:0005524//ATP binding;
XP_010100027.1	5.78	0.87	-2.73198	Down	2.3143e-97	E3 Ubiquitin-Protein Ligase Orthrus 2	molecular_function:GO:0042393//histone binding;GO:0008270//zinc ion binding;GO:0016874//ligase activity;
XP_010100028.1	0.84	0.12	-2.80735	Down	9.18628e-13	Hypothetical Protein L484_013139	cellular_component:GO:0016021//integral component of membrane;GO:0009507//chloroplast;
XP_010100030.1	0.42	0.15	-1.48543	Down	7.44616e-06	Protein Mei2-Like 4	molecular_function:GO:0000166//nucleotide binding;GO:0003676//nucleic acid binding;
XP_010100084.1	3.48	1.39	-1.324	Down	9.65458e-09	Signal Recognition Particle 9 Kda Protein	biological_process:GO:0006614//SRP-dependent cotranslational protein targeting to membrane;GO:0045900//negative regulation of translational elongation;cellular_component:GO:0005786//signal recognition particle, endoplasmic reticulum targeting;molecular_function:GO:0008312//7S RNA binding;
XP_010100098.1	3.26	1.09	-1.58054	Down	3.50676e-13	Queuine Trna-Ribosyltransferase Subunit Qtrtd1	biological_process:GO:0008616//queuosine biosynthetic process;GO:0006400//tRNA modification;molecular_function:GO:0008479//queuine tRNA-ribosyltransferase activity;
XP_010100100.1	0.6	0.18	-1.73697	Down	2.01424e-05	Hypothetical Protein L484_014290	cellular_component:GO:0016021//integral component of membrane;
XP_010100103.1	70.93	29.3	-1.2755	Down	4.96498e-176	Gdsl Esterase/Lipase	molecular_function:GO:0016788//hydrolase activity, acting on ester bonds;
XP_010100108.1	5.83	0.81	-2.8475	Down	8.0324e-58	Hypothetical Protein L484_014298	NA
XP_010100114.1	13.17	5.29	-1.31592	Down	2.36898e-34	Phospholipase D Delta	biological_process:GO:0016042//lipid catabolic process;GO:0046470//phosphatidylcholine metabolic process;cellular_component:GO:0016020//membrane;molecular_function:GO:0004630//phospholipase D activity;GO:0005509//calcium ion binding;GO:0070290//N-acylphosphatidylethanolamine-specific phospholipase D activity;
XP_010100117.1	3.73	1.21	-1.62417	Down	8.9877e-16	Hippocampus Abundant Transcript 1 Protein	biological_process:GO:0055085//transmembrane transport;cellular_component:GO:0016021//integral component of membrane;
XP_010100124.1	3.37	1.67	-1.0129	Down	0.000133689	Prolyl 4-Hydroxylase Subunit Alpha-2	biological_process:GO:0055114//oxidation-reduction process;molecular_function:GO:0016705//oxidoreductase activity, acting on paired donors, with incorporation or reduction of molecular oxygen;GO:0005506//iron ion binding;GO:0031418//L-ascorbic acid binding;
XP_010100126.1	2.02	0.95	-1.08836	Down	3.65846e-10	Rna Pseudourine Synthase 2	biological_process:GO:0000455//enzyme-directed rRNA pseudouridine synthesis;cellular_component:GO:0005829//cytosol;molecular_function:GO:0003723//RNA binding;GO:0019239//deaminase activity;GO:0009982//pseudouridine synthase activity;
XP_010100132.1	69.06	19.48	-1.82586	Down	0	Alba-Like Protein C9Orf23-Like Protein	molecular_function:GO:0003676//nucleic acid binding;
XP_010100137.1	5.05	1.74	-1.5372	Down	2.5458e-23	Hypothetical Protein L484_014071	NA
XP_010100143.1	1.19	0.22	-2.43539	Down	3.3586e-15	Hypothetical Protein L484_014078	NA
XP_010100158.1	3.07	1.52	-1.01417	Down	4.74182e-07	4-Hydroxybenzoate Polyprenyltransferase	biological_process:GO:0008299//isoprenoid biosynthetic process;GO:0006744//ubiquinone biosynthetic process;cellular_component:GO:0031305//integral component of mitochondrial inner membrane;molecular_function:GO:0002094//polyprenyltransferase activity;
XP_010100165.1	7.24	2.76	-1.39132	Down	5.19068e-25	Hypothetical Protein L484_014100	cellular_component:GO:0016021//integral component of membrane;GO:0005739//mitochondrion;GO:0009706//chloroplast inner membrane;
XP_010100170.1	2.65	0.9	-1.558	Down	1.91366e-31	Smarca3-Like Protein 2	biological_process:GO:0000724//double-strand break repair via homologous recombination;cellular_component:GO:0016021//integral component of membrane;molecular_function:GO:0005524//ATP binding;GO:0008270//zinc ion binding;GO:0016818//hydrolase activity, acting on acid anhydrides, in phosphorus-containing anhydrides;GO:0003676//nucleic acid binding;
XP_010100200.1	1.53	0.39	-1.97199	Down	0.000156561	Hypothetical Protein L484_015345	NA
XP_010100204.1	14.37	6.77	-1.08583	Down	2.74004e-38	Hypothetical Protein L484_015349	cellular_component:GO:0016021//integral component of membrane;molecular_function:GO:0016787//hydrolase activity;
XP_010100207.1	5.46	1.83	-1.57706	Down	5.05166e-21	Endoglucanase 1	biological_process:GO:0030245//cellulose catabolic process;molecular_function:GO:0008810//cellulase activity;
XP_010100211.1	7.83	1.5	-2.38405	Down	3.1873e-70	Hypothetical Protein L484_015358	biological_process:GO:0032502//developmental process;GO:0006355//regulation of transcription, DNA-templated;cellular_component:GO:0005634//nucleus;molecular_function:GO:0005524//ATP binding;
XP_010100223.1	0.93	0.45	-1.04731	Down	1.34833e-07	Ubiquitin Carboxyl-Terminal Hydrolase 10	biological_process:GO:0006511//ubiquitin-dependent protein catabolic process;GO:0016579//protein deubiquitination;molecular_function:GO:0004843//ubiquitin-specific protease activity;GO:0008270//zinc ion binding;
XP_010100246.1	0.24	0.01	-4.58496	Down	2.30502e-06	Casein Kinase I Isoform Delta-Like Protein	biological_process:GO:0008360//regulation of cell shape;GO:0018105//peptidyl-serine phosphorylation;GO:0016055//Wnt signaling pathway;GO:0006897//endocytosis;cellular_component:GO:0005634//nucleus;GO:0005737//cytoplasm;molecular_function:GO:0005524//ATP binding;GO:0004674//protein serine/threonine kinase activity;
XP_010100253.1	5.95	2.52	-1.23947	Down	1.82628e-25	Putative Beta-1,4-Xylosyltransferase Irx9H	cellular_component:GO:0016021//integral component of membrane;molecular_function:GO:0015018//galactosylgalactosylxylosylprotein 3-beta-glucuronosyltransferase activity;
XP_010100264.1	3.13	1.37	-1.19199	Down	1.02493e-14	Protein Peroxin-4	biological_process:GO:0006886//intracellular protein transport;cellular_component:GO:0005622//intracellular;
XP_010100268.1	56.81	19.97	-1.50831	Down	7.25018e-243	Hypothetical Protein L484_007265	biological_process:GO:0006446//regulation of translational initiation;GO:0001731//formation of translation preinitiation complex;cellular_component:GO:0016282//eukaryotic 43S preinitiation complex;GO:0033290//eukaryotic 48S preinitiation complex;GO:0005852//eukaryotic translation initiation factor 3 complex;molecular_function:GO:0003743//translation initiation factor activity;
XP_010100272.1	30.76	8.76	-1.81205	Down	1.2194e-158	La-Like Protein	biological_process:GO:0006396//RNA processing;cellular_component:GO:0031981//nuclear lumen;GO:0030529//ribonucleoprotein complex;molecular_function:GO:0003723//RNA binding;GO:0000166//nucleotide binding;
XP_010100279.1	1.22	0.47	-1.37615	Down	5.51278e-10	Hypothetical Protein L484_027585	NA
XP_010100308.1	2.15	0.59	-1.86555	Down	4.86556e-16	Putative Lrr Receptor-Like Serine/Threonine-Protein Kinase	NA
XP_010100319.1	35.96	14.72	-1.28862	Down	6.69682e-83	Estradiol 17-Beta-Dehydrogenase 12	cellular_component:GO:0016021//integral component of membrane;
XP_010100320.1	2.09	0.84	-1.31504	Down	3.77096e-10	Hypothetical Protein L484_027628	NA
XP_010100333.1	3.33	1.28	-1.37938	Down	9.13722e-20	Oxysterol-Binding Protein-Related Protein 1D	NA
XP_010100347.1	1.93	0.48	-2.00749	Down	1.72208e-15	Nucleoporin Gle1	biological_process:GO:0048316//seed development;GO:0016973//poly(A)+ mRNA export from nucleus;cellular_component:GO:0005643//nuclear pore;GO:0016021//integral component of membrane;
XP_010100353.1	1.4	0.46	-1.60572	Down	4.74596e-07	Cytochrome P450	biological_process:GO:0055114//oxidation-reduction process;cellular_component:GO:0016021//integral component of membrane;molecular_function:GO:0016705//oxidoreductase activity, acting on paired donors, with incorporation or reduction of molecular oxygen;GO:0020037//heme binding;GO:0005506//iron ion binding;GO:0004497//monooxygenase activity;
XP_010100397.1	112.36	37.05	-1.60058	Down	0	Hypothetical Protein L484_027707	biological_process:GO:0006412//translation;cellular_component:GO:0015934//large ribosomal subunit;molecular_function:GO:0003735//structural constituent of ribosome;
XP_010100400.1	5.27	2.14	-1.30019	Down	1.5859e-48	Udp-Galactose:Fucoside Alpha-3-Galactosyltransferase	molecular_function:GO:0016757//transferase activity, transferring glycosyl groups;
XP_010100422.1	0.22	0.01	-4.45943	Down	7.28304e-09	Cysteine-Rich Receptor-Like Protein Kinase 2	biological_process:GO:0046777//protein autophosphorylation;cellular_component:GO:0009506//plasmodesma;GO:0016021//integral component of membrane;GO:0005886//plasma membrane;molecular_function:GO:0004674//protein serine/threonine kinase activity;GO:0005524//ATP binding;
XP_010100426.1	17.2	5.97	-1.52661	Down	4.95096e-118	Protein Nsp-Interacting Kinase 3	biological_process:GO:0006468//protein phosphorylation;cellular_component:GO:0016021//integral component of membrane;GO:0005886//plasma membrane;molecular_function:GO:0004674//protein serine/threonine kinase activity;GO:0005524//ATP binding;
XP_010100439.1	3.52	1.29	-1.4482	Down	1.18407e-05	Hypothetical Protein L484_027750	biological_process:GO:0022900//electron transport chain;GO:1902600//hydrogen ion transmembrane transport;cellular_component:GO:0005743//mitochondrial inner membrane;GO:0070469//respiratory chain;molecular_function:GO:0008121//ubiquinol-cytochrome-c reductase activity;
XP_010100444.1	3.53	0.56	-2.65617	Down	1.09908e-24	1,4-Dihydroxy-2-Naphthoyl-Coa Synthase	biological_process:GO:0009234//menaquinone biosynthetic process;cellular_component:GO:0005777//peroxisome;molecular_function:GO:0008935//1,4-dihydroxy-2-naphthoyl-CoA synthase activity;
XP_010100461.1	2.03	0.59	-1.78269	Down	6.87908e-06	Transcription Factor Wer	molecular_function:GO:0003677//DNA binding;
XP_010100470.1	15.24	5.99	-1.34723	Down	8.10154e-21	Hypothetical Protein L484_027782	NA
XP_010100472.1	3.17	0.99	-1.67898	Down	1.91678e-19	Hypothetical Protein L484_027784	NA
XP_010100475.1	1.79	0.82	-1.12626	Down	2.19714e-07	Ubiquitin-Like-Specific Protease 1D	biological_process:GO:0006508//proteolysis;molecular_function:GO:0008234//cysteine-type peptidase activity;
XP_010100493.1	14.64	4.51	-1.69872	Down	3.1223e-69	Hypothetical Protein L484_027806	cellular_component:GO:0016021//integral component of membrane;
XP_010100496.1	3.85	1.34	-1.52263	Down	1.17763e-16	Ring-H2 Finger Protein Atl46	cellular_component:GO:0016021//integral component of membrane;molecular_function:GO:0008270//zinc ion binding;
XP_010100501.1	7.34	1.75	-2.06843	Down	3.43606e-32	40S Ribosomal Protein S5	NA
XP_010100506.1	1.27	0.48	-1.40372	Down	2.58746e-05	Hypothetical Protein L484_027821	molecular_function:GO:0008080//N-acetyltransferase activity;
XP_010100510.1	1.86	0.07	-4.7318	Down	3.68404e-26	Hypothetical Protein L484_027825	NA
XP_010100511.1	2.28	1.07	-1.09142	Down	3.21094e-07	Hypothetical Protein L484_027826	NA
XP_010100516.1	17.38	5.97	-1.54163	Down	1.56298e-92	Dead-Box Atp-Dependent Rna Helicase 22	cellular_component:GO:0009507//chloroplast;molecular_function:GO:0005524//ATP binding;GO:0004386//helicase activity;GO:0003676//nucleic acid binding;
XP_010100518.1	2.64	0.76	-1.79647	Down	1.05957e-18	Hypothetical Protein L484_027833	NA
XP_010100520.1	2.55	0.47	-2.43976	Down	3.12844e-23	Chaperone Protein Dnaj 16	NA
XP_010100523.1	0.99	0.22	-2.16993	Down	5.53126e-08	Hypothetical Protein L484_027838	NA
XP_010100532.1	1.9	0.34	-2.48239	Down	1.04058e-18	Hypothetical Protein L484_027847	NA
XP_010100544.1	2.52	0.74	-1.76783	Down	1.58378e-11	Cbs Domain-Containing Protein Cbsx5	NA
XP_010100551.1	38.96	16.72	-1.22042	Down	1.05083e-227	Putative Lrr Receptor-Like Serine/Threonine-Protein Kinase	biological_process:GO:0006886//intracellular protein transport;GO:0006468//protein phosphorylation;GO:0016192//vesicle-mediated transport;cellular_component:GO:0030132//clathrin coat of coated pit;GO:0030130//clathrin coat of trans-Golgi network vesicle;molecular_function:GO:0005524//ATP binding;GO:0004674//protein serine/threonine kinase activity;GO:0005198//structural molecule activity;
XP_010100554.1	0.88	0.24	-1.87447	Down	1.63346e-06	Rna Polymerase Ii C-Terminal Domain Phosphatase-Like 1	biological_process:GO:0045892//negative regulation of transcription, DNA-templated;GO:0009611//response to wounding;GO:0009738//abscisic acid-activated signaling pathway;GO:0006470//protein dephosphorylation;GO:0009651//response to salt stress;cellular_component:GO:0005634//nucleus;molecular_function:GO:0004647//phosphoserine phosphatase activity;GO:0004721//phosphoprotein phosphatase activity;
XP_010100555.1	1.71	0.66	-1.37346	Down	1.80097e-05	Rna Polymerase Ii C-Terminal Domain Phosphatase-Like 1	NA
XP_010100565.1	39.49	4.39	-3.16919	Down	0	Polyphenol Oxidase	biological_process:GO:0046148//pigment biosynthetic process;GO:0055114//oxidation-reduction process;molecular_function:GO:0046872//metal ion binding;GO:0004097//catechol oxidase activity;
XP_010100567.1	75.66	9.61	-2.97692	Down	0	Polyphenol Oxidase	biological_process:GO:0046148//pigment biosynthetic process;GO:0055114//oxidation-reduction process;molecular_function:GO:0046872//metal ion binding;GO:0004097//catechol oxidase activity;
XP_010100580.1	3.42	1.45	-1.23794	Down	5.3949e-05	Hypothetical Protein L484_003795	cellular_component:GO:0016021//integral component of membrane;
XP_010100582.1	2.08	0.52	-2	Down	2.9774e-13	F-Box/Kelch-Repeat Protein	NA
XP_010100608.1	1.89	0.52	-1.8618	Down	2.23278e-15	Dna-Directed Rna Polymerase Iii Subunit Rpc2	biological_process:GO:0006351//transcription, DNA-templated;molecular_function:GO:0003899//DNA-directed RNA polymerase activity;GO:0032549//ribonucleoside binding;GO:0003677//DNA binding;
XP_010100616.1	1.62	0.31	-2.38565	Down	8.0556e-07	Cysteine-Rich Receptor-Like Protein Kinase 25	biological_process:GO:0006468//protein phosphorylation;cellular_component:GO:0016021//integral component of membrane;molecular_function:GO:0004674//protein serine/threonine kinase activity;GO:0005524//ATP binding;
XP_010100626.1	4.25	1.63	-1.38259	Down	4.46978e-91	Hypothetical Protein L484_011557	molecular_function:GO:0008270//zinc ion binding;
XP_010100628.1	2.01	0.01	-7.65105	Down	1.10938e-41	Hypothetical Protein L484_011559	biological_process:GO:0009793//embryo development ending in seed dormancy;
XP_010100649.1	1.64	0.22	-2.89812	Down	2.12258e-08	Hypothetical Protein L484_000859	NA
XP_010100661.1	2.79	1.13	-1.30394	Down	1.70708e-09	Protein Iq-Domain 14	NA
XP_010100672.1	2.11	0.18	-3.55117	Down	1.36201e-30	Putative S-Acyltransferase	cellular_component:GO:0016021//integral component of membrane;molecular_function:GO:0008270//zinc ion binding;GO:0019706//protein-cysteine S-palmitoyltransferase activity;
XP_010100681.1	1.06	0.39	-1.44252	Down	0.00018097	Cdpk-Related Protein Kinase	biological_process:GO:0006468//protein phosphorylation;molecular_function:GO:0004674//protein serine/threonine kinase activity;GO:0005524//ATP binding;
XP_010100689.1	19.36	4.31	-2.16732	Down	3.38004e-86	Hypothetical Protein L484_023458	NA
XP_010100692.1	71.82	26.77	-1.42377	Down	2.95242e-172	Hypothetical Protein L484_023461	cellular_component:GO:0016021//integral component of membrane;GO:0009534//chloroplast thylakoid;GO:0009706//chloroplast inner membrane;
XP_010100699.1	3.23	1.23	-1.39288	Down	4.79398e-19	Arginine/Serine-Rich-Splicing Factor Rsp31	molecular_function:GO:0000166//nucleotide binding;GO:0003676//nucleic acid binding;
XP_010100705.1	1.88	0.12	-3.96963	Down	1.27209e-17	Hypothetical Protein L484_023474	NA
XP_010100731.1	1.52	0.23	-2.72437	Down	3.58776e-06	Lysine-Specific Demethylase 3A	biological_process:GO:0032259//methylation;molecular_function:GO:0008168//methyltransferase activity;GO:0008270//zinc ion binding;
XP_010100732.1	1.59	0.76	-1.06496	Down	1.64428e-05	Hypothetical Protein L484_023501	NA
XP_010100733.1	1.97	0.12	-4.03709	Down	0.000183881	Hypothetical Protein L484_023502	NA
XP_010100738.1	0.41	0.01	-5.35755	Down	4.7339e-06	Protein Irregular Xylem 1	biological_process:GO:0030244//cellulose biosynthetic process;GO:0071555//cell wall organization;cellular_component:GO:0016021//integral component of membrane;GO:0005886//plasma membrane;molecular_function:GO:0016760//cellulose synthase (UDP-forming) activity;GO:0046872//metal ion binding;
XP_010100741.1	2.16	0.85	-1.3455	Down	1.22039e-05	Hypothetical Protein L484_005808	molecular_function:GO:0008270//zinc ion binding;
XP_010100746.1	3.21	1.15	-1.48094	Down	1.14935e-19	Hypothetical Protein L484_005813	cellular_component:GO:0016021//integral component of membrane;molecular_function:GO:0008270//zinc ion binding;
XP_010100754.1	1.16	0.25	-2.21412	Down	1.18936e-05	Dipeptidyl Peptidase 8	NA
XP_010100769.1	2.18	0.09	-4.59826	Down	8.42168e-05	Vesicle Transport Protein Sft2B	biological_process:GO:0016192//vesicle-mediated transport;cellular_component:GO:0016021//integral component of membrane;
XP_010100776.1	3.78	0.01	-8.56224	Down	6.30882e-08	Hypothetical Protein L484_015805	biological_process:GO:1901409//positive regulation of phosphorylation of RNA polymerase II C-terminal domain;GO:0045944//positive regulation of transcription from RNA polymerase II promoter;GO:0045737//positive regulation of cyclin-dependent protein serine/threonine kinase activity;cellular_component:GO:0005634//nucleus;GO:0000307//cyclin-dependent protein kinase holoenzyme complex;molecular_func…
XP_010100778.1	10.51	5.18	-1.02074	Down	9.9392e-20	Udp-Glycosyltransferase 88A1	biological_process:GO:0008152//metabolic process;molecular_function:GO:0016758//transferase activity, transferring hexosyl groups;
XP_010100781.1	5	0.88	-2.50635	Down	5.41736e-84	Serine/Threonine-Protein Kinase Mhk	biological_process:GO:0006468//protein phosphorylation;cellular_component:GO:0016021//integral component of membrane;molecular_function:GO:0005524//ATP binding;GO:0004672//protein kinase activity;
XP_010100789.1	19.53	7.76	-1.33156	Down	7.87584e-69	Putative Glucan Endo-1,3-Beta-Glucosidase A6	biological_process:GO:0005975//carbohydrate metabolic process;cellular_component:GO:0009505//plant-type cell wall;GO:0009506//plasmodesma;molecular_function:GO:0004553//hydrolase activity, hydrolyzing O-glycosyl compounds;
XP_010100802.1	6.55	1.61	-2.02443	Down	3.27758e-33	60S Ribosomal Protein L32-1	NA
XP_010100814.1	2.85	0.99	-1.52546	Down	4.37252e-10	Hypothetical Protein L484_015844	NA
XP_010100817.1	13.15	6.26	-1.07083	Down	3.64676e-16	Hypothetical Protein L484_015847	NA
XP_010100818.1	63.61	16.72	-1.92768	Down	1.92143e-254	Hypothetical Protein L484_015849	cellular_component:GO:0005829//cytosol;molecular_function:GO:0016829//lyase activity;
XP_010100819.1	4.59	1.31	-1.80893	Down	3.4661e-25	Hypothetical Protein L484_015850	NA
XP_010100820.1	28.92	10.73	-1.43042	Down	2.20296e-127	Fimbrin-Like Protein 2	NA
XP_010100829.1	15.64	2.79	-2.4869	Down	1.14716e-184	Hypothetical Protein L484_001212	NA
XP_010100835.1	0.86	0.01	-6.42626	Down	3.06678e-13	Hypothetical Protein L484_003851	molecular_function:GO:0005524//ATP binding;GO:0004386//helicase activity;
XP_010100837.1	5.68	1.56	-1.86434	Down	1.85784e-13	Hypothetical Protein L484_003853	NA
XP_010100854.1	2.58	1.12	-1.20387	Down	6.07256e-11	Mrna Decapping Complex Subunit 2	molecular_function:GO:0003723//RNA binding;GO:0016787//hydrolase activity;GO:0030145//manganese ion binding;
XP_010100864.1	1.21	0.03	-5.3339	Down	2.62024e-42	Putative Anion Transporter 6	biological_process:GO:0098656//anion transmembrane transport;cellular_component:GO:0016021//integral component of membrane;GO:0009536//plastid;molecular_function:GO:0005315//inorganic phosphate transmembrane transporter activity;
XP_010100874.1	1.99	0.49	-2.02191	Down	5.00112e-21	Hypothetical Protein L484_023686	NA
XP_010100884.1	3.56	1.49	-1.25656	Down	1.46324e-15	Hypothetical Protein L484_009654	cellular_component:GO:0016021//integral component of membrane;
XP_010100885.1	1.42	0.43	-1.72348	Down	2.42224e-08	Hypothetical Protein L484_009655	molecular_function:GO:0008270//zinc ion binding;
XP_010100887.1	0.29	0.01	-4.85798	Down	1.99668e-05	Putative Trna 2'-Phosphotransferase	biological_process:GO:0006388//tRNA splicing, via endonucleolytic cleavage and ligation;cellular_component:GO:0016021//integral component of membrane;molecular_function:GO:0016772//transferase activity, transferring phosphorus-containing groups;
XP_010100896.1	0.9	0.17	-2.40439	Down	0.00010471	Hypothetical Protein L484_009666	NA
XP_010100901.1	10.24	3.87	-1.40381	Down	6.39574e-47	Hypothetical Protein L484_009671	NA
XP_010100904.1	0.9	0.01	-6.49185	Down	1.29352e-12	Hypothetical Protein L484_009674	NA
XP_010100908.1	8.07	2.29	-1.81722	Down	7.9994e-72	Atp-Dependent Zinc Metalloprotease Ftsh	biological_process:GO:0006508//proteolysis;GO:0051301//cell division;cellular_component:GO:0016021//integral component of membrane;molecular_function:GO:0005524//ATP binding;GO:0004222//metalloendopeptidase activity;GO:0008270//zinc ion binding;GO:0008568//microtubule-severing ATPase activity;
XP_010100909.1	1.16	0.25	-2.21412	Down	6.25172e-05	Hypothetical Protein L484_009679	NA
XP_010100930.1	1.54	0.71	-1.11704	Down	3.54612e-07	Gpi Ethanolamine Phosphate Transferase 1	biological_process:GO:0006506//GPI anchor biosynthetic process;cellular_component:GO:0016021//integral component of membrane;GO:0005789//endoplasmic reticulum membrane;molecular_function:GO:0051377//mannose-ethanolamine phosphotransferase activity;GO:0008484//sulfuric ester hydrolase activity;
XP_010100931.1	79.72	26.99	-1.56252	Down	4.3202e-273	Hypothetical Protein L484_003497	biological_process:GO:0030001//metal ion transport;molecular_function:GO:0046872//metal ion binding;
XP_010100933.1	1.51	0.47	-1.68382	Down	1.07733e-07	Ankyrin Repeat Domain-Containing Protein	NA
XP_010100979.1	1.66	0.57	-1.54215	Down	5.85988e-13	Programmed Cell Death Protein 5	molecular_function:GO:0003677//DNA binding;
XP_010100991.1	1.74	0.37	-2.23349	Down	1.30231e-20	Carboxyl-Terminal-Processing Protease	biological_process:GO:0006508//proteolysis;molecular_function:GO:0008236//serine-type peptidase activity;
XP_010101017.1	1.22	0.44	-1.47131	Down	0.000150382	Hypothetical Protein L484_013195	NA
XP_010101022.1	101.93	17.33	-2.55624	Down	0	Early Nodulin-Like Protein 1	molecular_function:GO:0009055//electron carrier activity;
XP_010101039.1	0.85	0.22	-1.94996	Down	1.16637e-07	Cbl-Interacting Serine/Threonine-Protein Kinase 25	biological_process:GO:0007165//signal transduction;GO:0006468//protein phosphorylation;cellular_component:GO:0016021//integral component of membrane;molecular_function:GO:0004674//protein serine/threonine kinase activity;GO:0005524//ATP binding;
XP_010101040.1	1.4	0.48	-1.54432	Down	3.2972e-09	Transcription Initiation Factor Tfiid Subunit 5	biological_process:GO:0006413//translational initiation;GO:0006355//regulation of transcription, DNA-templated;cellular_component:GO:0005634//nucleus;molecular_function:GO:0003743//translation initiation factor activity;
XP_010101044.1	0.27	0.01	-4.75489	Down	5.45584e-12	Rna-Binding Protein 5	molecular_function:GO:0000166//nucleotide binding;GO:0008270//zinc ion binding;GO:0003676//nucleic acid binding;
XP_010101055.1	8.22	1.79	-2.19918	Down	1.54067e-96	Dna Replication Licensing Factor Mcm2	biological_process:GO:0010082//regulation of root meristem growth;GO:0042127//regulation of cell proliferation;GO:0006270//DNA replication initiation;GO:0032508//DNA duplex unwinding;GO:0009793//embryo development ending in seed dormancy;cellular_component:GO:0000347//THO complex;GO:0005829//cytosol;GO:0042555//MCM complex;molecular_function:GO:0003677//DNA binding;GO:0005524//ATP binding;GO:0003…
XP_010101082.1	175.2	52.22	-1.74633	Down	0	60S Ribosomal Protein L21-2	biological_process:GO:0006412//translation;cellular_component:GO:0022625//cytosolic large ribosomal subunit;GO:0005739//mitochondrion;molecular_function:GO:0003735//structural constituent of ribosome;
XP_010101095.1	2.23	0.81	-1.46105	Down	2.3639e-07	Histone-Lysine N-Methyltransferase	biological_process:GO:0032259//methylation;molecular_function:GO:0008168//methyltransferase activity;
XP_010101122.1	5.55	1.85	-1.58496	Down	2.1741e-21	Hypothetical Protein L484_010077	cellular_component:GO:0009295//nucleoid;GO:0009534//chloroplast thylakoid;molecular_function:GO:0005515//protein binding;
XP_010101137.1	39.03	18.72	-1.06	Down	5.29468e-20	Hypothetical Protein L484_016701	cellular_component:GO:0016021//integral component of membrane;
XP_010101138.1	8.49	2.24	-1.92227	Down	1.5759e-18	Putative Gpi-Anchored Protein	biological_process:GO:0006869//lipid transport;cellular_component:GO:0016021//integral component of membrane;molecular_function:GO:0008289//lipid binding;
XP_010101139.1	0.17	0.01	-4.08746	Down	0.000172959	Hypothetical Protein L484_016703	molecular_function:GO:0003723//RNA binding;
XP_010101153.1	4.28	1.1	-1.96011	Down	4.32016e-31	Thiamine Biosynthesis Bifunctional Protein Thied	biological_process:GO:0009228//thiamine biosynthetic process;GO:0016310//phosphorylation;molecular_function:GO:0004789//thiamine-phosphate diphosphorylase activity;GO:0008972//phosphomethylpyrimidine kinase activity;
XP_010101157.1	1.65	0.79	-1.06254	Down	1.71114e-08	Serine Hydroxymethyltransferase 1	biological_process:GO:0006563//L-serine metabolic process;GO:0006544//glycine metabolic process;GO:0035999//tetrahydrofolate interconversion;GO:0032259//methylation;cellular_component:GO:0016021//integral component of membrane;molecular_function:GO:0008168//methyltransferase activity;GO:0004372//glycine hydroxymethyltransferase activity;GO:0030170//pyridoxal phosphate binding;
XP_010101197.1	1.38	0.68	-1.02106	Down	0.000108539	Hypothetical Protein L484_015001	NA
XP_010101199.1	7.22	3.42	-1.078	Down	1.8632e-06	Hypothetical Protein L484_015003	NA
XP_010101206.1	2.94	1.46	-1.00985	Down	3.65098e-06	Serine/Threonine-Protein Kinase Ht1	biological_process:GO:0006468//protein phosphorylation;molecular_function:GO:0004674//protein serine/threonine kinase activity;GO:0005524//ATP binding;
XP_010101216.1	2.44	1.17	-1.06037	Down	3.76488e-05	Serine/Threonine-Protein Kinase Atm	NA
XP_010101217.1	9.88	3.98	-1.31174	Down	1.66386e-24	Dof Zinc Finger Protein	biological_process:GO:0006355//regulation of transcription, DNA-templated;GO:0009888//tissue development;molecular_function:GO:0003677//DNA binding;
XP_010101225.1	49.2	10.1	-2.2843	Down	1.34935e-247	Biotin Carboxyl Carrier Protein Of Acetyl-Coa Carboxylase	biological_process:GO:0006633//fatty acid biosynthetic process;cellular_component:GO:0009317//acetyl-CoA carboxylase complex;molecular_function:GO:0003989//acetyl-CoA carboxylase activity;
XP_010101249.1	2.48	0.09	-4.78427	Down	7.22676e-64	Zinc Finger Ccch Domain-Containing Protein 55	molecular_function:GO:0003723//RNA binding;GO:0046872//metal ion binding;GO:0000166//nucleotide binding;
XP_010101254.1	0.57	0.14	-2.02554	Down	9.44934e-05	Gdsl Esterase/Lipase 1	molecular_function:GO:0016788//hydrolase activity, acting on ester bonds;
XP_010101257.1	0.38	0.01	-5.24793	Down	2.30502e-06	Hypothetical Protein L484_003578	biological_process:GO:0009553//embryo sac development;cellular_component:GO:0005634//nucleus;
XP_010101262.1	14.92	3.38	-2.14215	Down	8.23566e-172	Hypothetical Protein L484_003584	biological_process:GO:0009553//embryo sac development;cellular_component:GO:0005634//nucleus;
XP_010101265.1	6.08	2.34	-1.37756	Down	3.55548e-15	Ethylene-Responsive Transcription Factor Win1	biological_process:GO:0006355//regulation of transcription, DNA-templated;cellular_component:GO:0005634//nucleus;molecular_function:GO:0003677//DNA binding;GO:0003700//sequence-specific DNA binding transcription factor activity;
XP_010101271.1	1.96	0.74	-1.40526	Down	5.43728e-10	Hypothetical Protein L484_011635	molecular_function:GO:0000166//nucleotide binding;
XP_010101272.1	2.13	0.6	-1.82782	Down	9.62714e-10	Protein Aig1	molecular_function:GO:0005525//GTP binding;
XP_010101278.1	11.81	5.5	-1.10251	Down	8.78846e-29	Elongation Factor 1-Gamma	biological_process:GO:0006414//translational elongation;molecular_function:GO:0003746//translation elongation factor activity;
XP_010101290.1	12.58	5.69	-1.14463	Down	7.06768e-42	Trna Pseudouridine Synthase A	biological_process:GO:0001522//pseudouridine synthesis;cellular_component:GO:0009536//plastid;molecular_function:GO:0003723//RNA binding;GO:0009982//pseudouridine synthase activity;
XP_010101295.1	1.45	0.01	-7.17991	Down	1.721e-19	Hypothetical Protein L484_011660	biological_process:GO:0001522//pseudouridine synthesis;molecular_function:GO:0003723//RNA binding;GO:0009982//pseudouridine synthase activity;
XP_010101296.1	1.66	0.28	-2.56768	Down	3.55042e-05	Enoyl-Coa Hydratase 2	NA
XP_010101299.1	42.3	9.99	-2.0821	Down	4.36918e-297	L-Ascorbate Oxidase-Like Protein	biological_process:GO:0055114//oxidation-reduction process;molecular_function:GO:0005507//copper ion binding;GO:0016491//oxidoreductase activity;
XP_010101300.1	7.76	1.86	-2.06075	Down	2.53456e-36	Hypothetical Protein L484_011665	cellular_component:GO:0016021//integral component of membrane;GO:0005739//mitochondrion;
XP_010101332.1	16.22	6.82	-1.24993	Down	3.2e-41	Hypothetical Protein L484_020347	NA
XP_010101337.1	0.8	0.14	-2.51457	Down	2.22872e-06	Putative Thiol Methyltransferase 2	biological_process:GO:0032259//methylation;molecular_function:GO:0008757//S-adenosylmethionine-dependent methyltransferase activity;
XP_010101351.1	1.83	0.28	-2.70834	Down	8.7006e-27	Hypothetical Protein L484_020366	cellular_component:GO:0016021//integral component of membrane;molecular_function:GO:0043022//ribosome binding;GO:0005509//calcium ion binding;
XP_010101357.1	3.27	0.34	-3.26568	Down	3.15016e-46	Formin-Like Protein 1	cellular_component:GO:0016021//integral component of membrane;
XP_010101371.1	10.28	4.29	-1.26079	Down	6.28956e-09	Hypothetical Protein L484_020386	biological_process:GO:0033617//mitochondrial respiratory chain complex IV assembly;GO:0070131//positive regulation of mitochondrial translation;cellular_component:GO:0031305//integral component of mitochondrial inner membrane;
XP_010101377.1	115.61	48.56	-1.25143	Down	0	Acyl-	biological_process:GO:0006633//fatty acid biosynthetic process;GO:0055114//oxidation-reduction process;cellular_component:GO:0009507//chloroplast;molecular_function:GO:0046872//metal ion binding;GO:0045300//acyl-[acyl-carrier-protein] desaturase activity;
XP_010101389.1	0.34	0.01	-5.08746	Down	4.7339e-06	Hypothetical Protein L484_020404	molecular_function:GO:0046983//protein dimerization activity;
XP_010101391.1	38.89	15.61	-1.31693	Down	8.82864e-160	T-Complex Protein 1 Subunit Gamma	biological_process:GO:0006457//protein folding;GO:0006468//protein phosphorylation;cellular_component:GO:0005829//cytosol;GO:0016021//integral component of membrane;molecular_function:GO:0005524//ATP binding;GO:0030247//polysaccharide binding;GO:0004672//protein kinase activity;GO:0005509//calcium ion binding;GO:0051082//unfolded protein binding;
XP_010101401.1	0.85	0.33	-1.365	Down	0.00010517	Hypothetical Protein L484_002460	NA
XP_010101403.1	3.42	1.27	-1.42917	Down	7.9411e-12	Hypothetical Protein L484_002462	cellular_component:GO:0005886//plasma membrane;
XP_010101405.1	1.1	0.01	-6.78136	Down	2.28976e-26	Serine/Threonine-Protein Kinase Cbk1	biological_process:GO:0006468//protein phosphorylation;molecular_function:GO:0004674//protein serine/threonine kinase activity;GO:0005524//ATP binding;
XP_010101418.1	0.13	0.01	-3.70044	Down	8.42168e-05	Nf-X1-Type Zinc Finger Protein Nfxl2	biological_process:GO:0006355//regulation of transcription, DNA-templated;cellular_component:GO:0005634//nucleus;GO:0016021//integral component of membrane;molecular_function:GO:0008270//zinc ion binding;GO:0003700//sequence-specific DNA binding transcription factor activity;
XP_010101420.1	2.65	0.55	-2.26849	Down	2.49756e-18	Ctd Small Phosphatase-Like Protein	biological_process:GO:0016311//dephosphorylation;cellular_component:GO:0016021//integral component of membrane;molecular_function:GO:0016791//phosphatase activity;
XP_010101427.1	0.93	0.01	-6.53916	Down	7.23482e-29	Zinc Finger Ccch Domain-Containing Protein 29	molecular_function:GO:0046872//metal ion binding;
XP_010101437.1	2.45	0.39	-2.65124	Down	1.58539e-13	Hypothetical Protein L484_012859	NA
XP_010101438.1	15.91	4.52	-1.81554	Down	1.03605e-152	Polyadenylate-Binding Protein Rbp45B	biological_process:GO:0009735//response to cytokinin;molecular_function:GO:0003723//RNA binding;GO:0000166//nucleotide binding;
XP_010101441.1	7.54	2.65	-1.50857	Down	3.4593e-47	Zinc Finger Mynd Domain-Containing Protein 15	molecular_function:GO:0046872//metal ion binding;
XP_010101443.1	1.65	0.15	-3.45943	Down	1.27617e-21	Retrovirus-Related Pol Polyprotein From Transposon Tnt 1-94	NA
XP_010101448.1	6.75	2.72	-1.31128	Down	3.53914e-20	Hypothetical Protein L484_012870	NA
XP_010101449.1	7.66	3.41	-1.16757	Down	1.79824e-20	Cardiolipin Synthase	biological_process:GO:0008654//phospholipid biosynthetic process;cellular_component:GO:0016021//integral component of membrane;molecular_function:GO:0016780//phosphotransferase activity, for other substituted phosphate groups;
XP_010101451.1	1.01	0.33	-1.61382	Down	2.43726e-06	Calcium-Independent Phospholipase A2-Gamma	biological_process:GO:0006629//lipid metabolic process;
XP_010101456.1	15.77	2.29	-2.78376	Down	1.29586e-134	Cytochrome P450 77A3	biological_process:GO:0044550//secondary metabolite biosynthetic process;GO:0055114//oxidation-reduction process;cellular_component:GO:0005886//plasma membrane;molecular_function:GO:0016709//oxidoreductase activity, acting on paired donors, with incorporation or reduction of molecular oxygen, NAD(P)H as one donor, and incorporation of one atom of oxygen;GO:0020037//heme binding;GO:0005506//iron i…
XP_010101459.1	2.05	0.12	-4.09452	Down	1.82382e-37	Rna Pseudourine Synthase 6	biological_process:GO:0000455//enzyme-directed rRNA pseudouridine synthesis;molecular_function:GO:0003723//RNA binding;GO:0019239//deaminase activity;GO:0009982//pseudouridine synthase activity;
XP_010101466.1	0.77	0.01	-6.26679	Down	1.29137e-17	Tryptophan Synthase Beta Chain 2	biological_process:GO:0000162//tryptophan biosynthetic process;molecular_function:GO:0004834//tryptophan synthase activity;
XP_010101479.1	22.32	8.49	-1.3945	Down	1.75544e-53	Putative Xyloglucan Endotransglucosylase/Hydrolase Protein 8	NA
XP_010101487.1	41.88	12.22	-1.77702	Down	9.13462e-201	50S Ribosomal Protein L10	biological_process:GO:0042254//ribosome biogenesis;cellular_component:GO:0005840//ribosome;
XP_010101490.1	2.31	1.02	-1.17932	Down	3.81912e-10	Hypothetical Protein L484_017239	NA
XP_010101492.1	1.02	0.34	-1.58496	Down	2.71352e-05	Hypothetical Protein L484_017241	NA
XP_010101496.1	1.49	0.26	-2.51873	Down	7.96916e-08	Hypothetical Protein L484_017245	NA
XP_010101501.1	3.19	1.52	-1.06949	Down	5.47936e-11	Putative Protein Phosphatase 2C 38	biological_process:GO:0006470//protein dephosphorylation;GO:0010731//protein glutathionylation;cellular_component:GO:0016021//integral component of membrane;GO:0009570//chloroplast stroma;molecular_function:GO:0046872//metal ion binding;GO:0004722//protein serine/threonine phosphatase activity;
XP_010101506.1	2.95	1.45	-1.02466	Down	1.42714e-06	Hypothetical Protein L484_017256	NA
XP_010101520.1	1.89	0.41	-2.20469	Down	1.32597e-12	Putative Atp-Dependent Rna Helicase Dhx35	biological_process:GO:0006396//RNA processing;cellular_component:GO:0005681//spliceosomal complex;GO:0005737//cytoplasm;molecular_function:GO:0044822//poly(A) RNA binding;GO:0005524//ATP binding;GO:0004004//ATP-dependent RNA helicase activity;
XP_010101534.1	3.25	1.52	-1.09637	Down	8.547e-06	Atp Synthase Mitochondrial F1 Complex Assembly Factor 1	biological_process:GO:0006461//protein complex assembly;cellular_component:GO:0005739//mitochondrion;
XP_010101536.1	12.21	4.84	-1.33498	Down	3.51208e-27	Peroxidase 19	biological_process:GO:0006979//response to oxidative stress;GO:0042744//hydrogen peroxide catabolic process;GO:0055114//oxidation-reduction process;cellular_component:GO:0005576//extracellular region;GO:0016021//integral component of membrane;molecular_function:GO:0020037//heme binding;GO:0046872//metal ion binding;GO:0004601//peroxidase activity;
XP_010101537.1	9.93	3.64	-1.44786	Down	1.66721e-19	D-Tyrosyl-Trna(Tyr) Deacylase	biological_process:GO:0019478//D-amino acid catabolic process;cellular_component:GO:0005737//cytoplasm;molecular_function:GO:0016788//hydrolase activity, acting on ester bonds;
XP_010101540.1	90.13	13.66	-2.72205	Down	0	Gdsl Esterase/Lipase	molecular_function:GO:0016788//hydrolase activity, acting on ester bonds;
XP_010101568.1	0.99	0.01	-6.62936	Down	3.54036e-14	Putative Cytosolic Iron-Sulfur Protein Assembly Protein	biological_process:GO:0016226//iron-sulfur cluster assembly;cellular_component:GO:0097361//CIA complex;
XP_010101571.1	1.02	0.18	-2.5025	Down	7.72526e-07	Hypothetical Protein L484_015395	molecular_function:GO:0008270//zinc ion binding;
XP_010101592.1	1.2	0.21	-2.51457	Down	3.05106e-08	Zinc Finger A20 And An1 Domain-Containing Stress-Associated Protein 4	molecular_function:GO:0003677//DNA binding;GO:0008270//zinc ion binding;
XP_010101594.1	1.64	0.72	-1.18763	Down	0.000168293	Hypothetical Protein L484_015423	biological_process:GO:0006810//transport;cellular_component:GO:0016021//integral component of membrane;
XP_010101614.1	3.92	1.13	-1.79453	Down	1.10158e-05	Salt Tolerance-Like Protein	NA
XP_010101622.1	0.76	0.01	-6.24793	Down	4.72604e-11	Hypothetical Protein L484_002717	NA
XP_010101648.1	6	2.72	-1.14136	Down	2.62962e-19	Isoaspartyl Peptidase/L-Asparaginase 1	cellular_component:GO:0005829//cytosol;molecular_function:GO:0004067//asparaginase activity;
XP_010101662.1	18.59	4.67	-1.99303	Down	1.45331e-99	Hypothetical Protein L484_006781	cellular_component:GO:0005634//nucleus;
XP_010101679.1	4.36	1.74	-1.32524	Down	8.07432e-10	Nua4 Complex Subunit Eaf3-Like Protein	NA
XP_010101696.1	2.2	0.77	-1.51457	Down	1.32662e-15	Hypothetical Protein L484_017326	NA
XP_010101710.1	0.66	0.12	-2.45943	Down	1.13831e-05	Hypothetical Protein L484_017340	NA
XP_010101711.1	2.15	0.71	-1.59845	Down	2.53076e-09	Putative Zinc Finger Protein	cellular_component:GO:0005622//intracellular;molecular_function:GO:0008270//zinc ion binding;
XP_010101712.1	1.72	0.35	-2.29698	Down	4.10178e-06	Zinc Finger Ccch Domain-Containing Protein 15	NA
XP_010101721.1	2.01	0.09	-4.48113	Down	9.23916e-34	Serine Carboxypeptidase-Like 50	NA
XP_010101728.1	15.5	6.38	-1.28064	Down	9.09008e-80	Auxin Efflux Carrier Component 3	biological_process:GO:0010315//auxin efflux;GO:0055085//transmembrane transport;GO:0009926//auxin polar transport;GO:0010252//auxin homeostasis;cellular_component:GO:0005783//endoplasmic reticulum;GO:0016021//integral component of membrane;GO:0005886//plasma membrane;molecular_function:GO:0010329//auxin efflux transmembrane transporter activity;
XP_010101742.1	0.49	0.01	-5.61471	Down	1.99668e-05	Chloride Conductance Regulatory Protein Icln	biological_process:GO:0006884//cell volume homeostasis;GO:0006821//chloride transport;GO:0000387//spliceosomal snRNP assembly;cellular_component:GO:0005829//cytosol;GO:0034709//methylosome;GO:0005886//plasma membrane;GO:0034715//pICln-Sm protein complex;
XP_010101745.1	2.94	1.43	-1.0398	Down	1.18195e-11	Cryptochrome Dash	molecular_function:GO:0016787//hydrolase activity;
XP_010101746.1	1.15	0.26	-2.14505	Down	3.7223e-12	Mitochondrial Intermediate Peptidase	biological_process:GO:0006508//proteolysis;cellular_component:GO:0009535//chloroplast thylakoid membrane;molecular_function:GO:0046872//metal ion binding;GO:0004222//metalloendopeptidase activity;
XP_010101784.1	0.24	0.06	-2	Down	3.99426e-06	Myosin-2 Heavy Chain	cellular_component:GO:0016459//myosin complex;molecular_function:GO:0003779//actin binding;GO:0005524//ATP binding;GO:0003774//motor activity;
XP_010101813.1	2.5	0.31	-3.01159	Down	4.5557e-19	Hypothetical Protein L484_023602	NA
XP_010101814.1	4.07	1.23	-1.72637	Down	8.78416e-31	Hypothetical Protein L484_023603	biological_process:GO:0045490//pectin catabolic process;GO:0042545//cell wall modification;cellular_component:GO:0005618//cell wall;molecular_function:GO:0045330//aspartyl esterase activity;GO:0030599//pectinesterase activity;
XP_010101816.1	1.52	0.29	-2.38995	Down	6.419e-26	Mitogen-Activated Protein Kinase-Binding Protein 1	biological_process:GO:0016310//phosphorylation;molecular_function:GO:0016301//kinase activity;
XP_010101826.1	7.21	3.37	-1.09725	Down	1.78789e-06	Hypothetical Protein L484_023615	NA
XP_010101831.1	7.85	3.64	-1.10875	Down	7.08262e-13	Hypothetical Protein L484_023621	NA
XP_010101844.1	0.3	0.01	-4.90689	Down	5.46492e-07	Fructose-1,6-Bisphosphatase	biological_process:GO:0005975//carbohydrate metabolic process;GO:0016311//dephosphorylation;molecular_function:GO:0042132//fructose 1,6-bisphosphate 1-phosphatase activity;
XP_010101850.1	7.19	3.21	-1.16342	Down	1.9837e-19	Transcription Factor	molecular_function:GO:0003677//DNA binding;
XP_010101852.1	3.27	1.16	-1.49517	Down	1.46191e-14	Putative Serine/Threonine-Protein Kinase	biological_process:GO:0006468//protein phosphorylation;molecular_function:GO:0005524//ATP binding;GO:0004672//protein kinase activity;
XP_010101868.1	1.44	0.53	-1.442	Down	3.11762e-05	Putative High Mobility Group B Protein 11	molecular_function:GO:0003677//DNA binding;
XP_010101896.1	6.28	1.45	-2.11471	Down	2.0754e-36	Hypothetical Protein L484_015486	NA
XP_010101910.1	1.77	0.29	-2.60962	Down	0.00010471	Hypothetical Protein L484_004879	NA
XP_010101922.1	2.13	0.94	-1.18012	Down	1.55694e-07	Putative Glucuronosyltransferase	molecular_function:GO:0016740//transferase activity;
XP_010101924.1	1.11	0.01	-6.79442	Down	6.25666e-33	Putative Transcription Elongation Factor Spt5-1-Like Protein	biological_process:GO:0032784//regulation of DNA-templated transcription, elongation;GO:0006357//regulation of transcription from RNA polymerase II promoter;GO:0006414//translational elongation;cellular_component:GO:0005840//ribosome;GO:0005634//nucleus;molecular_function:GO:0003746//translation elongation factor activity;GO:0003735//structural constituent of ribosome;
XP_010101929.1	0.83	0.28	-1.56768	Down	1.49503e-08	Hypothetical Protein L484_008174	NA
XP_010101932.1	3.12	1.13	-1.46522	Down	7.31078e-09	Hypothetical Protein L484_008177	NA
XP_010101939.1	88.14	28.57	-1.6253	Down	0	Gdsl Esterase/Lipase	molecular_function:GO:0016788//hydrolase activity, acting on ester bonds;
XP_010101941.1	2.77	0.72	-1.94382	Down	5.61668e-59	Callose Synthase 10	biological_process:GO:0006075//(1->3)-beta-D-glucan biosynthetic process;cellular_component:GO:0016021//integral component of membrane;GO:0000148//1,3-beta-D-glucan synthase complex;molecular_function:GO:0003843//1,3-beta-D-glucan synthase activity;
XP_010101942.1	0.35	0.07	-2.32193	Down	1.06255e-08	Lysine-Specific Demethylase Ref6	biological_process:GO:0032259//methylation;molecular_function:GO:0046872//metal ion binding;GO:0008168//methyltransferase activity;GO:0003676//nucleic acid binding;
XP_010101944.1	3.14	1.1	-1.51326	Down	1.77198e-08	Hypothetical Protein L484_008192	NA
XP_010101947.1	11.11	4.57	-1.28159	Down	6.0826e-44	Hypothetical Protein L484_008195	NA
XP_010101960.1	12.04	5.09	-1.2421	Down	1.94942e-11	Hypothetical Protein L484_011977	biological_process:GO:0051603//proteolysis involved in cellular protein catabolic process;cellular_component:GO:0005839//proteasome core complex;molecular_function:GO:0004298//threonine-type endopeptidase activity;GO:0016746//transferase activity, transferring acyl groups;
XP_010101961.1	1.38	0.26	-2.40808	Down	2.0149e-05	Hypothetical Protein L484_011978	NA
XP_010101971.1	61.82	4.69	-3.72041	Down	0	Hmg-Y-Related Protein A	biological_process:GO:0006355//regulation of transcription, DNA-templated;GO:0006334//nucleosome assembly;cellular_component:GO:0005634//nucleus;GO:0000786//nucleosome;molecular_function:GO:0003677//DNA binding;
XP_010101980.1	65.64	15.94	-2.04192	Down	7.79808e-252	21 Kda Protein	biological_process:GO:0043086//negative regulation of catalytic activity;molecular_function:GO:0004857//enzyme inhibitor activity;
XP_010101996.1	0.41	0.01	-5.35755	Down	2.66096e-07	Outer Envelope Protein 80	cellular_component:GO:0019867//outer membrane;GO:0019031//viral envelope;
XP_010102003.1	6.23	2.92	-1.09326	Down	2.65972e-16	Hypothetical Protein L484_016293	NA
XP_010102015.1	2.74	0.45	-2.60618	Down	2.29864e-30	Hypothetical Protein L484_016305	biological_process:GO:0016579//protein deubiquitination;molecular_function:GO:0004843//ubiquitin-specific protease activity;
XP_010102019.1	3.51	1.7	-1.04594	Down	6.91996e-12	Leucine-Rich Repeat And Guanylate Kinase Domain-Containing Protein	biological_process:GO:0016310//phosphorylation;molecular_function:GO:0016301//kinase activity;
XP_010102023.1	3.53	1.12	-1.65617	Down	1.19636e-20	Hypothetical Protein L484_016313	biological_process:GO:0000902//cell morphogenesis;
XP_010102035.1	1.23	0.25	-2.29866	Down	1.11165e-08	Hypothetical Protein L484_016327	molecular_function:GO:0008270//zinc ion binding;
XP_010102079.1	2.89	0.9	-1.68307	Down	5.37102e-15	Tubby-Like F-Box Protein 5	biological_process:GO:0009555//pollen development;GO:0061512//protein localization to cilium;cellular_component:GO:0005929//cilium;molecular_function:GO:0035091//phosphatidylinositol binding;
XP_010102085.1	10.94	1.02	-3.42297	Down	2.73862e-104	Hypothetical Protein L484_009028	molecular_function:GO:0003677//DNA binding;
XP_010102099.1	1.57	0.68	-1.20716	Down	0.000217554	Atp-Dependent Rna Helicase Dhx8	molecular_function:GO:0005524//ATP binding;GO:0008270//zinc ion binding;GO:0003676//nucleic acid binding;GO:0008026//ATP-dependent helicase activity;
XP_010102101.1	1.96	0.53	-1.88679	Down	2.76538e-07	Hypothetical Protein L484_004640	NA
XP_010102119.1	4.8	1.94	-1.30698	Down	2.3126e-14	Dnaj Homolog Subfamily A Member 3	cellular_component:GO:0009507//chloroplast;molecular_function:GO:0009055//electron carrier activity;GO:0005506//iron ion binding;
XP_010102140.1	0.67	0.13	-2.36565	Down	1.28416e-09	Callose Synthase 7	biological_process:GO:0006075//(1->3)-beta-D-glucan biosynthetic process;cellular_component:GO:0016021//integral component of membrane;GO:0000148//1,3-beta-D-glucan synthase complex;molecular_function:GO:0003843//1,3-beta-D-glucan synthase activity;
XP_010102157.1	1.95	0.89	-1.1316	Down	0.000104541	Ribose-Phosphate Pyrophosphokinase 4	biological_process:GO:0016310//phosphorylation;GO:0009116//nucleoside metabolic process;GO:0009165//nucleotide biosynthetic process;cellular_component:GO:0009506//plasmodesma;GO:0005829//cytosol;GO:0016021//integral component of membrane;GO:0005886//plasma membrane;molecular_function:GO:0000287//magnesium ion binding;GO:0004749//ribose phosphate diphosphokinase activity;GO:0016301//kinase activit…
XP_010102158.1	0.28	0.01	-4.80735	Down	9.70606e-11	Protein Mei2-Like 2	biological_process:GO:0045836//positive regulation of meiosis;GO:0045927//positive regulation of growth;cellular_component:GO:0016021//integral component of membrane;molecular_function:GO:0000166//nucleotide binding;GO:0003676//nucleic acid binding;
XP_010102171.1	9.86	4.45	-1.14778	Down	1.27068e-23	Hypothetical Protein L484_021405	NA
XP_010102182.1	11.68	2.8	-2.06054	Down	1.82669e-121	Pentatricopeptide Repeat-Containing Protein	NA
XP_010102190.1	14.18	4.52	-1.64946	Down	1.84677e-56	Hypothetical Protein L484_024471	NA
XP_010102198.1	1.19	0.38	-1.64689	Down	3.8534e-16	Atp-Dependent Zinc Metalloprotease Ftsh	biological_process:GO:0006508//proteolysis;cellular_component:GO:0009506//plasmodesma;GO:0016021//integral component of membrane;GO:0009941//chloroplast envelope;molecular_function:GO:0005524//ATP binding;GO:0004222//metalloendopeptidase activity;
XP_010102199.1	1.05	0.01	-6.71425	Down	0.000172959	Hypothetical Protein L484_024480	NA
XP_010102200.1	0.86	0.09	-3.25634	Down	6.5651e-15	Transcriptional Regulator Atrx-Like Protein	molecular_function:GO:0005524//ATP binding;
XP_010102217.1	1.09	0.53	-1.04026	Down	0.000199612	Protein Prenyltransferase Alpha Subunit Repeat-Containing Protein 1	biological_process:GO:0018342//protein prenylation;molecular_function:GO:0008318//protein prenyltransferase activity;
XP_010102231.1	1.48	0.3	-2.30256	Down	4.66938e-29	Putative Lysine-Specific Demethylase	biological_process:GO:0032259//methylation;cellular_component:GO:0005634//nucleus;molecular_function:GO:0008168//methyltransferase activity;
XP_010102247.1	42.98	15.21	-1.49865	Down	7.19162e-274	1-Aminocyclopropane-1-Carboxylate Oxidase-1-Like Protein	biological_process:GO:0055114//oxidation-reduction process;molecular_function:GO:0046872//metal ion binding;GO:0016491//oxidoreductase activity;
XP_010102251.1	19.23	2.82	-2.76959	Down	1.4574e-84	Peptidyl-Prolyl Cis-Trans Isomerase Cyp19-3	biological_process:GO:0006457//protein folding;GO:0000413//protein peptidyl-prolyl isomerization;cellular_component:GO:0005794//Golgi apparatus;GO:0005739//mitochondrion;molecular_function:GO:0003755//peptidyl-prolyl cis-trans isomerase activity;
XP_010102260.1	1.79	0.31	-2.52962	Down	3.98592e-07	Hypothetical Protein L484_024541	biological_process:GO:0006355//regulation of transcription, DNA-templated;molecular_function:GO:0003713//transcription coactivator activity;
XP_010102266.1	14.56	2.9	-2.32789	Down	9.41516e-152	Phosphoribosylaminoimidazole Carboxylase	biological_process:GO:0006189//'de novo' IMP biosynthetic process;molecular_function:GO:0046872//metal ion binding;GO:0005524//ATP binding;GO:0004638//phosphoribosylaminoimidazole carboxylase activity;
XP_010102285.1	0.82	0.05	-4.03562	Down	8.42168e-05	E3 Ubiquitin Protein Ligase Drip2	molecular_function:GO:0008270//zinc ion binding;GO:0016874//ligase activity;
XP_010102292.1	31.59	5.56	-2.50631	Down	5.20632e-61	Auxin-Responsive Protein Iaa16	biological_process:GO:0006355//regulation of transcription, DNA-templated;GO:0009734//auxin-activated signaling pathway;cellular_component:GO:0005634//nucleus;
XP_010102310.1	4.74	1.12	-2.08139	Down	2.45826e-58	Serine/Threonine-Protein Kinase Nek1	biological_process:GO:0006468//protein phosphorylation;molecular_function:GO:0004674//protein serine/threonine kinase activity;GO:0005524//ATP binding;
XP_010102330.1	1.84	0.01	-7.52356	Down	1.71814e-24	Hypothetical Protein L484_015278	biological_process:GO:0046621//negative regulation of organ growth;GO:0016567//protein ubiquitination;molecular_function:GO:0008270//zinc ion binding;GO:0004842//ubiquitin-protein transferase activity;
XP_010102334.1	5.66	0.68	-3.0572	Down	2.6813e-92	Origin Recognition Complex Subunit 1	molecular_function:GO:0005524//ATP binding;GO:0003682//chromatin binding;GO:0008270//zinc ion binding;
XP_010102335.1	5.14	0.65	-2.98326	Down	3.17642e-58	Aldehyde Dehydrogenase Family 3 Member F1	biological_process:GO:0006081//cellular aldehyde metabolic process;GO:0055114//oxidation-reduction process;molecular_function:GO:0004028//3-chloroallyl aldehyde dehydrogenase activity;GO:0004030//aldehyde dehydrogenase [NAD(P)+] activity;GO:0004029//aldehyde dehydrogenase (NAD) activity;
XP_010102336.1	6.44	0.7	-3.20163	Down	5.23904e-75	Gtpase Der	cellular_component:GO:0009507//chloroplast;molecular_function:GO:0005525//GTP binding;
XP_010102337.1	4.39	1.45	-1.59817	Down	6.44112e-20	Trna-Specific 2-Thiouridylase Mnma	biological_process:GO:0008033//tRNA processing;molecular_function:GO:0016783//sulfurtransferase activity;
XP_010102338.1	56.66	17.61	-1.68594	Down	0	Nucleolar Gtp-Binding Protein 1	biological_process:GO:0042254//ribosome biogenesis;cellular_component:GO:0005730//nucleolus;molecular_function:GO:0005525//GTP binding;
XP_010102354.1	2.45	0.01	-7.93664	Down	1.12235e-06	Hypothetical Protein L484_015303	NA
XP_010102357.1	32.24	15.43	-1.06311	Down	7.37592e-211	Zmsir Protein	biological_process:GO:0055114//oxidation-reduction process;molecular_function:GO:0020037//heme binding;GO:0051539//4 iron, 4 sulfur cluster binding;GO:0050311//sulfite reductase (ferredoxin) activity;
XP_010102375.1	42.5	19.63	-1.1144	Down	9.87996e-58	Rna-Binding Protein 8A	biological_process:GO:0006396//RNA processing;cellular_component:GO:0005730//nucleolus;GO:0016604//nuclear body;GO:0035145//exon-exon junction complex;GO:0005737//cytoplasm;molecular_function:GO:0003723//RNA binding;GO:0000166//nucleotide binding;
XP_010102379.1	0.76	0.01	-6.24793	Down	4.71038e-21	Methylcrotonoyl-Coa Carboxylase Subunit Alpha	biological_process:GO:0006468//protein phosphorylation;molecular_function:GO:0004075//biotin carboxylase activity;GO:0046872//metal ion binding;GO:0005524//ATP binding;GO:0004672//protein kinase activity;
XP_010102388.1	0.68	0.33	-1.04307	Down	0.000116554	Putative Glycosyltransferase	cellular_component:GO:0016021//integral component of membrane;molecular_function:GO:0016740//transferase activity;
XP_010102398.1	4.47	2.23	-1.00323	Down	8.86334e-05	Hypothetical Protein L484_010711	cellular_component:GO:0016020//membrane;
XP_010102422.1	2.54	0.82	-1.63113	Down	1.74756e-05	Transcription Elongation Factor A Protein 2	NA
XP_010102427.1	4.17	1.41	-1.56435	Down	1.22549e-22	Hypothetical Protein L484_002054	molecular_function:GO:0003779//actin binding;
XP_010102430.1	6.41	2.74	-1.22615	Down	7.31146e-16	Hypothetical Protein L484_000998	NA
XP_010102444.1	1.61	0.71	-1.18117	Down	3.21528e-05	Protein Kinase 2B	biological_process:GO:0018108//peptidyl-tyrosine phosphorylation;molecular_function:GO:0004674//protein serine/threonine kinase activity;GO:0005524//ATP binding;GO:0004715//non-membrane spanning protein tyrosine kinase activity;
XP_010102449.1	15.96	7.2	-1.14839	Down	6.53102e-45	Hypothetical Protein L484_006960	biological_process:GO:0006355//regulation of transcription, DNA-templated;molecular_function:GO:0043565//sequence-specific DNA binding;GO:0003700//sequence-specific DNA binding transcription factor activity;
XP_010102452.1	3.79	0.66	-2.52166	Down	4.35596e-66	Cytochrome P450 77A3	biological_process:GO:0044550//secondary metabolite biosynthetic process;GO:0055114//oxidation-reduction process;cellular_component:GO:0005886//plasma membrane;molecular_function:GO:0016709//oxidoreductase activity, acting on paired donors, with incorporation or reduction of molecular oxygen, NAD(P)H as one donor, and incorporation of one atom of oxygen;GO:0020037//heme binding;GO:0005506//iron i…
XP_010102466.1	3.51	0.7	-2.32604	Down	1.68534e-34	Uncharacterized Protein Yqeh	molecular_function:GO:0005525//GTP binding;
XP_010102488.1	179.4	51.23	-1.80812	Down	3.6247e-179	Hypothetical Protein L484_014543	biological_process:GO:0006412//translation;cellular_component:GO:0015934//large ribosomal subunit;molecular_function:GO:0003735//structural constituent of ribosome;
XP_010102492.1	0.86	0.01	-6.42626	Down	5.45584e-12	Histone Deacetylase 6	biological_process:GO:0006355//regulation of transcription, DNA-templated;GO:0070932//histone H3 deacetylation;GO:0016568//chromatin modification;cellular_component:GO:0005634//nucleus;molecular_function:GO:0032041//NAD-dependent histone deacetylase activity (H3-K14 specific);
XP_010102493.1	1.96	0.69	-1.50619	Down	2.87056e-06	Hypothetical Protein L484_014548	biological_process:GO:0032259//methylation;cellular_component:GO:0009507//chloroplast;molecular_function:GO:0008168//methyltransferase activity;
XP_010102510.1	15.17	3.9	-1.95968	Down	1.73468e-56	Short-Chain Dehydrogenase Tic 32	NA
XP_010102523.1	2.11	0.77	-1.45431	Down	3.40324e-09	Hypothetical Protein L484_014579	cellular_component:GO:0016021//integral component of membrane;
XP_010102530.1	7.6	1.66	-2.19482	Down	2.75004e-94	Wd Repeat-Containing Protein 85	cellular_component:GO:0016021//integral component of membrane;
XP_010102551.1	1.71	0.82	-1.0603	Down	1.27404e-06	Hypothetical Protein L484_018022	NA
XP_010102557.1	12.8	4.04	-1.66372	Down	2.95756e-65	Uncharacterized Rna-Binding Protein	molecular_function:GO:0000166//nucleotide binding;GO:0003676//nucleic acid binding;
XP_010102567.1	2.14	0.97	-1.14155	Down	9.99042e-10	Hypothetical Protein L484_018039	biological_process:GO:0007018//microtubule-based movement;molecular_function:GO:0005524//ATP binding;GO:0003777//microtubule motor activity;GO:0008017//microtubule binding;
XP_010102633.1	2.85	1.35	-1.078	Down	1.00751e-06	Hypothetical Protein L484_010922	biological_process:GO:0055114//oxidation-reduction process;molecular_function:GO:0051213//dioxygenase activity;
XP_010102635.1	6.26	1.59	-1.97714	Down	6.45848e-18	Chaperone Protein Dnaj 1	biological_process:GO:0006457//protein folding;GO:0009408//response to heat;molecular_function:GO:0046872//metal ion binding;GO:0005524//ATP binding;GO:0031072//heat shock protein binding;GO:0051082//unfolded protein binding;
XP_010102652.1	1.26	0.59	-1.09464	Down	1.51025e-05	F-Box/Lrr-Repeat Protein 10	NA
XP_010102675.1	1.57	0.22	-2.83519	Down	6.4419e-09	Putative S-Acyltransferase	cellular_component:GO:0016021//integral component of membrane;molecular_function:GO:0008270//zinc ion binding;GO:0019706//protein-cysteine S-palmitoyltransferase activity;
XP_010102677.1	52.29	3.57	-3.87254	Down	0	Histone H2Ax	cellular_component:GO:0005634//nucleus;GO:0000786//nucleosome;molecular_function:GO:0003677//DNA binding;GO:0046982//protein heterodimerization activity;
XP_010102685.1	10.03	4.23	-1.24559	Down	2.13428e-23	Hypothetical Protein L484_002059	NA
XP_010102687.1	2.81	0.8	-1.8125	Down	1.67959e-18	Hypothetical Protein L484_002061	molecular_function:GO:0008270//zinc ion binding;
XP_010102693.1	51.36	16.83	-1.60961	Down	2.08572e-109	Hypothetical Protein L484_015489	cellular_component:GO:0016021//integral component of membrane;
XP_010102696.1	0.68	0.18	-1.91754	Down	4.34864e-08	Squamosa Promoter-Binding-Like Protein 12	cellular_component:GO:0005634//nucleus;molecular_function:GO:0003677//DNA binding;
XP_010102702.1	8.99	4.3	-1.06398	Down	2.6828e-28	U4/U6 Small Nuclear Ribonucleoprotein Prp4-Like Protein	cellular_component:GO:0030529//ribonucleoprotein complex;GO:0019013//viral nucleocapsid;
XP_010102710.1	14.9	7.39	-1.01167	Down	1.68538e-27	Peptide Chain Release Factor 2	biological_process:GO:0006415//translational termination;GO:0043488//regulation of mRNA stability;cellular_component:GO:0009507//chloroplast;molecular_function:GO:0016149//translation release factor activity, codon specific;
XP_010102717.1	2.14	0.35	-2.61218	Down	1.03546e-22	Phosphatidylinositol N-Acetylglucosaminyltransferase Subunit Q	biological_process:GO:0006506//GPI anchor biosynthetic process;cellular_component:GO:0016021//integral component of membrane;molecular_function:GO:0017176//phosphatidylinositol N-acetylglucosaminyltransferase activity;
XP_010102722.1	1.48	0.42	-1.81714	Down	6.80338e-13	Hypothetical Protein L484_015521	molecular_function:GO:0008270//zinc ion binding;
XP_010102754.1	9.25	2.95	-1.64874	Down	7.36692e-18	50S Ribosomal Protein	biological_process:GO:0006508//proteolysis;GO:0006412//translation;cellular_component:GO:0005840//ribosome;molecular_function:GO:0008233//peptidase activity;GO:0003735//structural constituent of ribosome;
XP_010102767.1	85.52	32.75	-1.38477	Down	5.3579e-166	60S Ribosomal Protein L26-1	biological_process:GO:0006412//translation;cellular_component:GO:0015934//large ribosomal subunit;molecular_function:GO:0003735//structural constituent of ribosome;
XP_010102776.1	2.04	0.53	-1.9445	Down	8.71546e-06	Thioredoxin-Like Protein 4B	biological_process:GO:0000398//mRNA splicing, via spliceosome;cellular_component:GO:0005681//spliceosomal complex;
XP_010102781.1	5.29	2.56	-1.04712	Down	5.2789e-16	Hypothetical Protein L484_007588	cellular_component:GO:0009941//chloroplast envelope;
XP_010102792.1	38.52	16.31	-1.23985	Down	3.65672e-85	Hypothetical Protein L484_007599	NA
XP_010102794.1	20.46	8.26	-1.30859	Down	3.47986e-51	Gibberellin 2-Beta-Dioxygenase 8	biological_process:GO:0055114//oxidation-reduction process;molecular_function:GO:0005506//iron ion binding;GO:0051213//dioxygenase activity;
XP_010102809.1	8.25	3.16	-1.38447	Down	1.04064e-22	N-Alpha-Acetyltransferase 50	biological_process:GO:0006474//N-terminal protein amino acid acetylation;cellular_component:GO:0031248//protein acetyltransferase complex;molecular_function:GO:0004596//peptide alpha-N-acetyltransferase activity;
XP_010102811.1	3.11	1.28	-1.28077	Down	7.65576e-09	Hypothetical Protein L484_004664	NA
XP_010102813.1	1.8	0.34	-2.40439	Down	7.26394e-13	Putative Histone H2A Variant 3	biological_process:GO:0006342//chromatin silencing;cellular_component:GO:0000790//nuclear chromatin;GO:0000786//nucleosome;molecular_function:GO:0003677//DNA binding;GO:0046982//protein heterodimerization activity;
XP_010102820.1	1.78	0.87	-1.03279	Down	0.000119595	Serine/Threonine-Protein Kinase Prp4-Like Protein	biological_process:GO:0006468//protein phosphorylation;molecular_function:GO:0005524//ATP binding;GO:0004672//protein kinase activity;
XP_010102822.1	7.41	3.57	-1.05355	Down	9.93778e-06	Hypothetical Protein L484_007845	NA
XP_010102840.1	14.69	6.77	-1.11761	Down	4.18552e-22	Hypothetical Protein L484_007863	NA
XP_010102843.1	1.24	0.23	-2.43063	Down	2.09514e-05	Putative Rna Methyltransferase	biological_process:GO:0032259//methylation;GO:0006364//rRNA processing;cellular_component:GO:0005737//cytoplasm;molecular_function:GO:0008168//methyltransferase activity;
XP_010102854.1	13.82	1.29	-3.42131	Down	4.98026e-88	Replication Factor A Protein 2	biological_process:GO:0006281//DNA repair;GO:0016458//gene silencing;GO:0006260//DNA replication;GO:0006310//DNA recombination;cellular_component:GO:0005634//nucleus;molecular_function:GO:0003677//DNA binding;
XP_010102863.1	2.73	0.42	-2.70044	Down	3.98592e-07	Hypothetical Protein L484_002806	NA
XP_010102866.1	0.62	0.01	-5.9542	Down	4.10066e-05	Hypothetical Protein L484_002809	NA
XP_010102871.1	3.02	1.21	-1.31954	Down	1.21821e-11	Protein Iq-Domain 31	NA
XP_010102881.1	14.38	3.96	-1.86049	Down	8.05482e-89	Hypothetical Protein L484_002679	NA
XP_010102883.1	13.02	2.96	-2.13706	Down	4.57182e-32	Hypothetical Protein L484_002681	cellular_component:GO:0016021//integral component of membrane;
XP_010102892.1	3.71	1.73	-1.10065	Down	2.91034e-06	Hypothetical Protein L484_005954	NA
XP_010102895.1	25.23	10.75	-1.2308	Down	1.17627e-45	30S Ribosomal Protein S6	biological_process:GO:0006414//translational elongation;cellular_component:GO:0005840//ribosome;molecular_function:GO:0070181//small ribosomal subunit rRNA binding;GO:0003746//translation elongation factor activity;GO:0003735//structural constituent of ribosome;
XP_010102912.1	0.73	0.35	-1.06054	Down	3.2398e-10	Nuclear Export Mediator Factor Nemf	molecular_function:GO:0008270//zinc ion binding;GO:0003676//nucleic acid binding;
XP_010102916.1	0.78	0.21	-1.89308	Down	7.85386e-12	Putative Disease Resistance Protein Rga4	NA
XP_010102917.1	0.4	0.03	-3.73697	Down	3.26974e-06	Hypothetical Protein L484_018934	biological_process:GO:0006508//proteolysis;molecular_function:GO:0071567//UFM1 hydrolase activity;
XP_010102930.1	69.93	15.67	-2.15791	Down	0	31 Kda Ribonucleoprotein	biological_process:GO:0006479//protein methylation;cellular_component:GO:0030529//ribonucleoprotein complex;GO:0019013//viral nucleocapsid;molecular_function:GO:0000166//nucleotide binding;GO:0004719//protein-L-isoaspartate (D-aspartate) O-methyltransferase activity;GO:0003676//nucleic acid binding;
XP_010102938.1	7.76	1.93	-2.00746	Down	3.03934e-82	Cytochrome P450 71A1	biological_process:GO:0055114//oxidation-reduction process;cellular_component:GO:0016021//integral component of membrane;molecular_function:GO:0016705//oxidoreductase activity, acting on paired donors, with incorporation or reduction of molecular oxygen;GO:0020037//heme binding;GO:0005506//iron ion binding;GO:0004497//monooxygenase activity;
XP_010102991.1	15.43	4.73	-1.70583	Down	2.22156e-43	Hypothetical Protein L484_022870	NA
XP_010102994.1	46.1	7.16	-2.68674	Down	0	Hypothetical Protein L484_022873	cellular_component:GO:0005576//extracellular region;
XP_010103012.1	1.01	0.15	-2.75132	Down	3.82882e-15	Fggy Carbohydrate Kinase Domain-Containing Protein	biological_process:GO:0016310//phosphorylation;GO:0005975//carbohydrate metabolic process;cellular_component:GO:0009507//chloroplast;molecular_function:GO:0016301//kinase activity;GO:0016773//phosphotransferase activity, alcohol group as acceptor;
XP_010103013.1	3.78	1.55	-1.28612	Down	1.18582e-05	Adenosylmethionine-8-Amino-7-Oxononanoate Aminotransferase	biological_process:GO:0009102//biotin biosynthetic process;cellular_component:GO:0005739//mitochondrion;molecular_function:GO:0000287//magnesium ion binding;GO:0005524//ATP binding;GO:0042802//identical protein binding;GO:0004015//adenosylmethionine-8-amino-7-oxononanoate transaminase activity;GO:0030170//pyridoxal phosphate binding;GO:0004141//dethiobiotin synthase activity;
XP_010103050.1	1.81	0.17	-3.41238	Down	2.14422e-39	Hypothetical Protein L484_001881	NA
XP_010103054.1	12.95	1.84	-2.81517	Down	7.64032e-92	Hypothetical Protein L484_001885	NA
XP_010103061.1	138.46	39.36	-1.81467	Down	0	Nascent Polypeptide-Associated Complex Subunit Alpha-Like Protein 2	cellular_component:GO:0005829//cytosol;
XP_010103071.1	5.96	1.26	-2.24189	Down	2.69622e-13	Hypothetical Protein L484_002607	NA
XP_010103088.1	30.98	8.77	-1.82069	Down	9.38142e-98	Hypothetical Protein L484_005067	biological_process:GO:0006353//DNA-templated transcription, termination;GO:0006355//regulation of transcription, DNA-templated;molecular_function:GO:0003723//RNA binding;
XP_010103096.1	1.73	0.61	-1.50389	Down	7.32136e-07	Subtilisin-Like Protease	biological_process:GO:0006508//proteolysis;GO:0009567//double fertilization forming a zygote and endosperm;molecular_function:GO:0004252//serine-type endopeptidase activity;
XP_010103098.1	2.4	0.61	-1.97615	Down	9.13336e-19	Putative Receptor-Like Protein Kinase	biological_process:GO:0006468//protein phosphorylation;cellular_component:GO:0009506//plasmodesma;GO:0005886//plasma membrane;molecular_function:GO:0004674//protein serine/threonine kinase activity;GO:0005524//ATP binding;
XP_010103113.1	9.74	2.35	-2.05126	Down	8.09188e-39	Hypothetical Protein L484_022984	biological_process:GO:0008152//metabolic process;
XP_010103121.1	1.66	0.01	-7.37504	Down	1.99337e-10	Hypothetical Protein L484_022994	NA
XP_010103165.1	1.57	0.28	-2.48727	Down	3.55042e-05	(R)-Mandelonitrile Lyase 1	molecular_function:GO:0016491//oxidoreductase activity;
XP_010103179.1	2.1	0.32	-2.71425	Down	3.98592e-07	E3 Ubiquitin-Protein Ligase Mib1	NA
XP_010103182.1	9.18	2.14	-2.10088	Down	1.94941e-46	3-Oxoacyl-[Acyl-Carrier-Protein] Reductase	biological_process:GO:0006633//fatty acid biosynthetic process;GO:0055114//oxidation-reduction process;molecular_function:GO:0004316//3-oxoacyl-[acyl-carrier-protein] reductase (NADPH) activity;GO:0051287//NAD binding;
XP_010103183.1	35.9	17.52	-1.03498	Down	6.99452e-34	Hypothetical Protein L484_006734	cellular_component:GO:0005739//mitochondrion;
XP_010103197.1	0.18	0.01	-4.16993	Down	9.72218e-06	Lipoxygenase 6	biological_process:GO:0009611//response to wounding;GO:0034440//lipid oxidation;GO:0009695//jasmonic acid biosynthetic process;GO:0006633//fatty acid biosynthetic process;GO:0031408//oxylipin biosynthetic process;cellular_component:GO:0005886//plasma membrane;GO:0009507//chloroplast;molecular_function:GO:0046872//metal ion binding;GO:0016165//linoleate 13S-lipoxygenase activity;
XP_010103201.1	1.28	0.26	-2.29956	Down	4.10178e-06	Adenylate Kinase B	biological_process:GO:0046939//nucleotide phosphorylation;molecular_function:GO:0005524//ATP binding;GO:0004017//adenylate kinase activity;GO:0046899//nucleoside triphosphate adenylate kinase activity;
XP_010103202.1	0.79	0.01	-6.30378	Down	1.98676e-20	Putative Pre-Mrna-Splicing Factor Atp-Dependent Rna Helicase	molecular_function:GO:0005524//ATP binding;GO:0008026//ATP-dependent helicase activity;GO:0003676//nucleic acid binding;
XP_010103251.1	0.17	0.01	-4.08746	Down	8.40772e-10	Dna Mismatch Repair Protein Mutl	biological_process:GO:0007131//reciprocal meiotic recombination;GO:0006298//mismatch repair;cellular_component:GO:0032300//mismatch repair complex;molecular_function:GO:0005524//ATP binding;GO:0030983//mismatched DNA binding;
XP_010103253.1	1.1	0.4	-1.45943	Down	6.93284e-09	Hypothetical Protein L484_007071	NA
XP_010103254.1	0.73	0.24	-1.60486	Down	1.13592e-06	Syntaxin-Binding Protein 5	NA
XP_010103257.1	0.74	0.17	-2.12199	Down	8.81174e-08	Hypothetical Protein L484_007075	NA
XP_010103295.1	1.43	0.3	-2.25298	Down	3.97372e-15	Rop Guanine Nucleotide Exchange Factor 1	biological_process:GO:0080092//regulation of pollen tube growth;GO:0043547//positive regulation of GTPase activity;cellular_component:GO:0016324//apical plasma membrane;molecular_function:GO:0005089//Rho guanyl-nucleotide exchange factor activity;
XP_010103299.1	3.72	0.38	-3.29123	Down	1.49524e-24	Hypothetical Protein L484_014339	biological_process:GO:0097502//mannosylation;GO:0006506//GPI anchor biosynthetic process;GO:0016310//phosphorylation;cellular_component:GO:0016021//integral component of membrane;molecular_function:GO:0016301//kinase activity;GO:0004584//dolichyl-phosphate-mannose-glycolipid alpha-mannosyltransferase activity;GO:0016874//ligase activity;GO:0046872//metal ion binding;
XP_010103336.1	58.34	27.39	-1.09084	Down	4.75698e-134	Hypothetical Protein L484_014376	NA
XP_010103341.1	0.64	0.13	-2.29956	Down	8.0556e-07	Protein Kinase Dsk1	biological_process:GO:0006979//response to oxidative stress;GO:0006468//protein phosphorylation;molecular_function:GO:0004674//protein serine/threonine kinase activity;GO:0005524//ATP binding;
XP_010103370.1	2.52	1.01	-1.31907	Down	0.000188808	Hypothetical Protein L484_016881	NA
XP_010103382.1	4.57	1.47	-1.63638	Down	1.96811e-18	Hypothetical Protein L484_007451	NA
XP_010103391.1	1.34	0.39	-1.78069	Down	1.10158e-05	Kynurenine--Oxoglutarate Transaminase 1	biological_process:GO:0009058//biosynthetic process;molecular_function:GO:0016740//transferase activity;GO:0030170//pyridoxal phosphate binding;
XP_010103395.1	9.47	2.17	-2.12567	Down	2.47542e-24	Histone H1	biological_process:GO:0006334//nucleosome assembly;cellular_component:GO:0005634//nucleus;GO:0000786//nucleosome;molecular_function:GO:0003677//DNA binding;
XP_010103399.1	18.37	5.37	-1.77436	Down	1.14409e-188	Cellulose Synthase-Like Protein D5	biological_process:GO:0097502//mannosylation;GO:0009414//response to water deprivation;GO:0009651//response to salt stress;GO:0030244//cellulose biosynthetic process;GO:0071555//cell wall organization;GO:0048367//shoot system development;cellular_component:GO:0005794//Golgi apparatus;GO:0016021//integral component of membrane;molecular_function:GO:0016760//cellulose synthase (UDP-forming) activit…
XP_010103401.1	0.75	0.01	-6.22882	Down	3.07188e-08	Hypothetical Protein L484_007470	biological_process:GO:0007030//Golgi organization;GO:0007034//vacuolar transport;GO:0016192//vesicle-mediated transport;GO:0006886//intracellular protein transport;GO:0009306//protein secretion;GO:0061025//membrane fusion;GO:1900150//regulation of defense response to fungus;cellular_component:GO:0005802//trans-Golgi network;GO:0016021//integral component of membrane;molecular_function:GO:0005484/…
XP_010103403.1	1.08	0.49	-1.14018	Down	3.29878e-07	Hypothetical Protein L484_007472	NA
XP_010103409.1	10.48	4.94	-1.08506	Down	3.15786e-22	Hypothetical Protein L484_007478	biological_process:GO:0007018//microtubule-based movement;cellular_component:GO:0005874//microtubule;molecular_function:GO:0005524//ATP binding;GO:0003777//microtubule motor activity;GO:0008017//microtubule binding;
XP_010103410.1	2.57	0.88	-1.54619	Down	9.33588e-10	Dnaj Homolog Subfamily B Member 3	NA
XP_010103423.1	6.41	2.16	-1.56929	Down	3.57066e-22	Hypothetical Protein L484_010023	biological_process:GO:0030001//metal ion transport;molecular_function:GO:0046872//metal ion binding;
XP_010103427.1	0.83	0.01	-6.37504	Down	1.29567e-07	Hypothetical Protein L484_010028	cellular_component:GO:0016021//integral component of membrane;
XP_010103428.1	3	0.92	-1.70526	Down	7.50556e-07	Hypothetical Protein L484_010030	NA
XP_010103438.1	1.66	0.41	-2.01749	Down	1.87893e-12	Ribonucleoside-Diphosphate Reductase Small Chain A	biological_process:GO:0009186//deoxyribonucleoside diphosphate metabolic process;GO:0055114//oxidation-reduction process;molecular_function:GO:0016491//oxidoreductase activity;
XP_010103452.1	20.41	5.17	-1.98104	Down	1.23936e-141	Dna Topoisomerase 3-Alpha	biological_process:GO:0006265//DNA topological change;cellular_component:GO:0005694//chromosome;molecular_function:GO:0003677//DNA binding;GO:0005524//ATP binding;GO:0003917//DNA topoisomerase type I activity;GO:0004386//helicase activity;
XP_010103460.1	2.73	0.86	-1.66649	Down	5.74318e-17	Hypothetical Protein L484_004954	NA
XP_010103461.1	2.51	1.14	-1.13865	Down	2.52552e-08	Kinesin Light Chain	cellular_component:GO:0016021//integral component of membrane;
XP_010103469.1	7.8	3.49	-1.16025	Down	4.84086e-26	Carboxyl-Terminal-Processing Protease	biological_process:GO:0006508//proteolysis;cellular_component:GO:0031977//thylakoid lumen;GO:0005739//mitochondrion;molecular_function:GO:0008236//serine-type peptidase activity;
XP_010103471.1	4.98	2.01	-1.30895	Down	6.7315e-11	Hypothetical Protein L484_014482	NA
XP_010103486.1	12.98	3.25	-1.99778	Down	1.16273e-92	Hypothetical Protein L484_002071	NA
XP_010103539.1	4.61	1.58	-1.54484	Down	4.13894e-16	Hypothetical Protein L484_017048	NA
XP_010103540.1	0.47	0.08	-2.55459	Down	0.000185565	Hypothetical Protein L484_017049	NA
XP_010103548.1	3.97	1.73	-1.19837	Down	2.46842e-07	Armadillo Repeat-Containing Kinesin-Like Protein 1	biological_process:GO:0032886//regulation of microtubule-based process;GO:0007018//microtubule-based movement;GO:0048364//root development;molecular_function:GO:0005524//ATP binding;GO:0003777//microtubule motor activity;GO:0008017//microtubule binding;
XP_010103583.1	17.46	7.71	-1.17925	Down	2.39358e-57	Putative Lrr Receptor-Like Serine/Threonine-Protein Kinase	biological_process:GO:0016310//phosphorylation;cellular_component:GO:0005618//cell wall;GO:0009506//plasmodesma;molecular_function:GO:0016301//kinase activity;
XP_010103584.1	35.03	1.96	-4.15967	Down	5.22932e-233	High Mobility Group B Protein 7	NA
XP_010103593.1	0.44	0.11	-2	Down	3.74506e-07	Hypothetical Protein L484_023090	cellular_component:GO:0016021//integral component of membrane;
XP_010103622.1	3.61	0.92	-1.97229	Down	6.04446e-21	Dihydroorotate Dehydrogenase (Quinone)	biological_process:GO:0044205//'de novo' UMP biosynthetic process;GO:0006207//'de novo' pyrimidine nucleobase biosynthetic process;GO:0055114//oxidation-reduction process;cellular_component:GO:0005743//mitochondrial inner membrane;GO:0016021//integral component of membrane;molecular_function:GO:0004152//dihydroorotate dehydrogenase activity;
XP_010103634.1	0.83	0.16	-2.37504	Down	1.21746e-05	Trna (Guanine(26)-N(2))-Dimethyltransferase	biological_process:GO:0002940//tRNA N2-guanine methylation;cellular_component:GO:0005634//nucleus;GO:0005739//mitochondrion;GO:0009536//plastid;molecular_function:GO:0003723//RNA binding;GO:0004809//tRNA (guanine-N2-)-methyltransferase activity;
XP_010103635.1	0.81	0.13	-2.63941	Down	5.87784e-05	Hypothetical Protein L484_011228	NA
XP_010103640.1	2.27	0.66	-1.78215	Down	1.58378e-11	Potassium Transporter 2	biological_process:GO:0071805//potassium ion transmembrane transport;cellular_component:GO:0016021//integral component of membrane;molecular_function:GO:0015079//potassium ion transmembrane transporter activity;
XP_010103643.1	0.34	0.01	-5.08746	Down	2.66096e-07	Hypothetical Protein L484_011236	biological_process:GO:0007062//sister chromatid cohesion;GO:0006260//DNA replication;GO:0006301//postreplication repair;cellular_component:GO:0005634//nucleus;GO:0009941//chloroplast envelope;
XP_010103654.1	25.89	9.04	-1.518	Down	2.62456e-221	Probably Inactive Leucine-Rich Repeat Receptor-Like Protein Kinase	biological_process:GO:0006468//protein phosphorylation;cellular_component:GO:0016021//integral component of membrane;molecular_function:GO:0005524//ATP binding;GO:0004672//protein kinase activity;
XP_010103659.1	0.3	0.01	-4.90689	Down	9.70606e-11	Glycerol-3-Phosphate Dehydrogenase	biological_process:GO:0046168//glycerol-3-phosphate catabolic process;GO:0005975//carbohydrate metabolic process;GO:0055114//oxidation-reduction process;cellular_component:GO:0009331//glycerol-3-phosphate dehydrogenase complex;molecular_function:GO:0051287//NAD binding;GO:0004367//glycerol-3-phosphate dehydrogenase [NAD+] activity;
XP_010103678.1	6.86	3.06	-1.16468	Down	2.00852e-27	Hypothetical Protein L484_011730	NA
XP_010103679.1	7.38	2.42	-1.60861	Down	1.43511e-14	Hypothetical Protein L484_011731	NA
XP_010103701.1	21.16	5.1	-2.05277	Down	1.16312e-167	Hypothetical Protein L484_011758	NA
XP_010103704.1	1.12	0.18	-2.63743	Down	0.00010471	Hypothetical Protein L484_001891	NA
XP_010103719.1	3.68	1.33	-1.46828	Down	6.87218e-19	Histidinol Dehydrogenase	biological_process:GO:0000105//histidine biosynthetic process;GO:0055114//oxidation-reduction process;cellular_component:GO:0016021//integral component of membrane;molecular_function:GO:0008270//zinc ion binding;GO:0051287//NAD binding;GO:0004399//histidinol dehydrogenase activity;
XP_010103739.1	2.51	0.78	-1.68614	Down	6.60716e-17	Fanconi-Associated Nuclease 1-Like Protein	NA
XP_010103741.1	2.04	0.42	-2.28011	Down	1.38446e-15	Hypothetical Protein L484_016657	biological_process:GO:0055114//oxidation-reduction process;molecular_function:GO:0016491//oxidoreductase activity;
XP_010103743.1	1.16	0.18	-2.68806	Down	2.7978e-05	Lys-63-Specific Deubiquitinase Brcc36	NA
XP_010103749.1	140.96	53.88	-1.38746	Down	0	60S Ribosomal Protein L10A-1	biological_process:GO:0006412//translation;cellular_component:GO:0015934//large ribosomal subunit;molecular_function:GO:0003723//RNA binding;GO:0003735//structural constituent of ribosome;
XP_010103758.1	1.46	0.08	-4.18982	Down	5.665e-14	Hypothetical Protein L484_014647	biological_process:GO:0015977//carbon fixation;GO:0009853//photorespiration;GO:0055114//oxidation-reduction process;GO:0015979//photosynthesis;cellular_component:GO:0009507//chloroplast;molecular_function:GO:0004497//monooxygenase activity;GO:0016984//ribulose-bisphosphate carboxylase activity;
XP_010103762.1	0.63	0.01	-5.97728	Down	3.54624e-09	Zinc Finger Protein Constans-Like 16	cellular_component:GO:0005622//intracellular;molecular_function:GO:0008270//zinc ion binding;
XP_010103774.1	2.75	1.09	-1.3351	Down	2.53616e-07	Bifunctional Dihydroflavonol 4-Reductase/Flavanone 4-Reductase	biological_process:GO:0055114//oxidation-reduction process;GO:0080110//sporopollenin biosynthetic process;molecular_function:GO:0045552//dihydrokaempferol 4-reductase activity;GO:0050662//coenzyme binding;
XP_010103777.1	89.76	18.58	-2.27232	Down	0	Hypothetical Protein L484_014667	biological_process:GO:0000023//maltose metabolic process;molecular_function:GO:0030246//carbohydrate binding;GO:0032450//maltose alpha-glucosidase activity;GO:0004558//alpha-1,4-glucosidase activity;
XP_010103804.1	1.07	0.52	-1.04103	Down	3.32544e-08	Hypothetical Protein L484_008656	NA
XP_010103807.1	81.01	32.85	-1.30221	Down	1.61685e-264	T-Complex Protein 1 Subunit Zeta	biological_process:GO:0006457//protein folding;cellular_component:GO:0005737//cytoplasm;molecular_function:GO:0005524//ATP binding;GO:0051082//unfolded protein binding;
XP_010103811.1	0.5	0.13	-1.94342	Down	3.14684e-05	Hypothetical Protein L484_008663	NA
XP_010103813.1	7.44	2.75	-1.43587	Down	9.32004e-44	Hypothetical Protein L484_008665	NA
XP_010103820.1	25.09	6.95	-1.85203	Down	4.24668e-66	Hypothetical Protein L484_024122	biological_process:GO:0006633//fatty acid biosynthetic process;cellular_component:GO:0005737//cytoplasm;molecular_function:GO:0016836//hydro-lyase activity;
XP_010103823.1	4.92	2.32	-1.08453	Down	1.0483e-10	Hypothetical Protein L484_024125	NA
XP_010103830.1	3.25	1.09	-1.57611	Down	1.36152e-07	Non-Specific Lipid-Transfer Protein-Like Protein	biological_process:GO:0006869//lipid transport;molecular_function:GO:0008289//lipid binding;
XP_010103831.1	2.41	0.66	-1.8685	Down	4.77724e-13	Hypothetical Protein L484_024133	NA
XP_010103833.1	1.59	0.43	-1.88662	Down	9.49792e-08	Hypothetical Protein L484_024135	NA
XP_010103837.1	8.26	2.75	-1.58671	Down	1.03545e-21	Hypothetical Protein L484_024139	biological_process:GO:0030001//metal ion transport;molecular_function:GO:0046872//metal ion binding;
XP_010103847.1	0.43	0.09	-2.25634	Down	0.000185565	Hypothetical Protein L484_024149	NA
XP_010103850.1	1.93	0.01	-7.59246	Down	1.49575e-08	Hypothetical Protein L484_024152	NA
XP_010103852.1	10.51	4.83	-1.12167	Down	4.38506e-24	Putative Wrky Transcription Factor 9	biological_process:GO:0006355//regulation of transcription, DNA-templated;molecular_function:GO:0043565//sequence-specific DNA binding;GO:0003700//sequence-specific DNA binding transcription factor activity;
XP_010103855.1	0.22	0.01	-4.45943	Down	9.4523e-05	60S Ribosomal Protein L10	biological_process:GO:0006355//regulation of transcription, DNA-templated;GO:0000027//ribosomal large subunit assembly;GO:0006412//translation;cellular_component:GO:0022625//cytosolic large ribosomal subunit;molecular_function:GO:0043565//sequence-specific DNA binding;GO:0003735//structural constituent of ribosome;GO:0003700//sequence-specific DNA binding transcription factor activity;
XP_010103880.1	1	0.26	-1.94342	Down	5.86206e-06	Hypothetical Protein L484_024183	biological_process:GO:0008152//metabolic process;molecular_function:GO:0016758//transferase activity, transferring hexosyl groups;
XP_010103887.1	25.76	12.55	-1.03745	Down	3.89114e-28	Putative Plastid-Lipid-Associated Protein 4	NA
XP_010103890.1	1.63	0.55	-1.56737	Down	7.6903e-05	Elongation Of Fatty Acids Protein 1	cellular_component:GO:0016021//integral component of membrane;
XP_010103891.1	68.91	25.74	-1.4207	Down	1.594e-296	Hypothetical Protein L484_024194	cellular_component:GO:0005739//mitochondrion;GO:0009706//chloroplast inner membrane;
XP_010103892.1	0.89	0.13	-2.77529	Down	8.21518e-06	E3 Ubiquitin-Protein Ligase Ring1	biological_process:GO:0006508//proteolysis;cellular_component:GO:0016021//integral component of membrane;molecular_function:GO:0004252//serine-type endopeptidase activity;GO:0008270//zinc ion binding;GO:0016874//ligase activity;
XP_010103897.1	12.06	3.9	-1.62868	Down	2.18662e-29	Transmembrane Emp24 Domain-Containing Protein 10	biological_process:GO:0006810//transport;cellular_component:GO:0016021//integral component of membrane;GO:0005789//endoplasmic reticulum membrane;
XP_010103905.1	0.93	0.35	-1.40988	Down	1.77512e-05	Putative Importin Subunit Beta-4	biological_process:GO:0006886//intracellular protein transport;cellular_component:GO:0005829//cytosol;molecular_function:GO:0008536//Ran GTPase binding;
XP_010103913.1	2.16	0.74	-1.54543	Down	3.59334e-09	Hypothetical Protein L484_024217	biological_process:GO:0016226//iron-sulfur cluster assembly;cellular_component:GO:0009507//chloroplast;
XP_010103914.1	1.17	0.01	-6.87036	Down	2.30118e-11	Hypothetical Protein L484_000589	biological_process:GO:0006260//DNA replication;molecular_function:GO:0003697//single-stranded DNA binding;
XP_010103923.1	2.82	1.05	-1.42531	Down	2.03796e-07	Dna Replication Complex Gins Protein Psf2	biological_process:GO:0006260//DNA replication;cellular_component:GO:0005634//nucleus;
XP_010103931.1	1.6	0.71	-1.17218	Down	2.82746e-11	Histone-Lysine N-Methyltransferase Atx1	biological_process:GO:0032259//methylation;cellular_component:GO:0005634//nucleus;molecular_function:GO:0008168//methyltransferase activity;GO:0008270//zinc ion binding;
XP_010103935.1	2.69	0.34	-2.984	Down	4.98108e-07	Hypothetical Protein L484_003395	NA
XP_010103942.1	3.68	1.55	-1.24744	Down	1.65069e-06	Hypothetical Protein L484_003402	biological_process:GO:0006465//signal peptide processing;cellular_component:GO:0016021//integral component of membrane;GO:0005787//signal peptidase complex;molecular_function:GO:0008233//peptidase activity;
XP_010103943.1	1.73	0.85	-1.02524	Down	3.97762e-06	Hypothetical Protein L484_003403	NA
XP_010103961.1	1.89	0.59	-1.6796	Down	1.68517e-09	Peptidyl-Prolyl Cis-Trans Isomerase Fkbp16-1	NA
XP_010103963.1	9.02	3.27	-1.46384	Down	3.63286e-72	Putative Lrr Receptor-Like Serine/Threonine-Protein Kinase	biological_process:GO:0006468//protein phosphorylation;cellular_component:GO:0016021//integral component of membrane;molecular_function:GO:0004674//protein serine/threonine kinase activity;GO:0005524//ATP binding;
XP_010103964.1	0.92	0.01	-6.52356	Down	1.72386e-14	Regulatory Protein Recx	biological_process:GO:0006282//regulation of DNA repair;
XP_010103966.1	0.93	0.2	-2.21723	Down	6.49164e-09	Uridine Kinase-Like Protein 3	biological_process:GO:0016310//phosphorylation;GO:0044206//UMP salvage;GO:0044211//CTP salvage;molecular_function:GO:0005524//ATP binding;GO:0004849//uridine kinase activity;
XP_010103980.1	1.04	0.24	-2.11548	Down	3.38628e-05	Hypothetical Protein L484_020233	cellular_component:GO:0016021//integral component of membrane;
XP_010103988.1	35.65	4.32	-3.0448	Down	0	Putative Inactive Leucine-Rich Repeat Receptor-Like Protein Kinase	biological_process:GO:0006468//protein phosphorylation;cellular_component:GO:0016021//integral component of membrane;molecular_function:GO:0005524//ATP binding;GO:0004672//protein kinase activity;
XP_010103990.1	1.74	0.31	-2.48875	Down	5.94758e-18	Cyclin-Dependent Kinase C-1	biological_process:GO:0006468//protein phosphorylation;molecular_function:GO:0004674//protein serine/threonine kinase activity;GO:0005524//ATP binding;
XP_010103995.1	1.23	0.08	-3.94251	Down	2.44936e-17	Hypothetical Protein L484_020249	NA
XP_010104000.1	8.79	2.03	-2.11438	Down	6.22706e-49	Hypothetical Protein L484_020254	biological_process:GO:0006355//regulation of transcription, DNA-templated;cellular_component:GO:0005739//mitochondrion;molecular_function:GO:0003690//double-stranded DNA binding;
XP_010104009.1	1.5	0.74	-1.01937	Down	5.81306e-07	Hypothetical Protein L484_020263	molecular_function:GO:0008270//zinc ion binding;
XP_010104015.1	15.13	6.54	-1.21005	Down	3.47704e-47	Gdsl Esterase/Lipase	biological_process:GO:0006629//lipid metabolic process;molecular_function:GO:0016787//hydrolase activity;
XP_010104025.1	192.66	70.97	-1.44078	Down	0	Elongation Factor 1-Delta	biological_process:GO:0006414//translational elongation;cellular_component:GO:0005853//eukaryotic translation elongation factor 1 complex;molecular_function:GO:0003746//translation elongation factor activity;
XP_010104027.1	2.32	0.56	-2.05063	Down	7.8466e-23	Swi/Snf Complex Component Snf12-Like Protein	NA
XP_010104036.1	2.22	0.52	-2.09398	Down	5.75634e-12	Hypothetical Protein L484_005509	biological_process:GO:0050829//defense response to Gram-negative bacterium;GO:0019835//cytolysis;cellular_component:GO:0016021//integral component of membrane;
XP_010104040.1	4.84	2.16	-1.16398	Down	1.0026e-12	Hypothetical Protein L484_005513	molecular_function:GO:0016740//transferase activity;
XP_010104046.1	2.85	0.76	-1.90689	Down	9.49792e-08	Hypothetical Protein L484_005519	NA
XP_010104047.1	1.74	0.63	-1.46566	Down	4.78168e-11	Hypothetical Protein L484_005520	biological_process:GO:0045492//xylan biosynthetic process;cellular_component:GO:0016021//integral component of membrane;
XP_010104053.1	114.98	49.73	-1.20919	Down	7.54392e-142	Hypothetical Protein L484_008133	cellular_component:GO:0016021//integral component of membrane;
XP_010104058.1	2.63	0.46	-2.51536	Down	4.361e-28	Smarca3-Like Protein 3	molecular_function:GO:0005524//ATP binding;GO:0008270//zinc ion binding;GO:0016818//hydrolase activity, acting on acid anhydrides, in phosphorus-containing anhydrides;GO:0003676//nucleic acid binding;
XP_010104061.1	2.57	0.85	-1.59623	Down	4.781e-16	Hypothetical Protein L484_008142	NA
XP_010104076.1	3.19	0.98	-1.7027	Down	7.11944e-12	Hypothetical Protein L484_014262	cellular_component:GO:0016021//integral component of membrane;
XP_010104082.1	1.47	0.36	-2.02975	Down	4.14318e-14	Transcriptional Adapter Ada2	biological_process:GO:0006338//chromatin remodeling;GO:0006357//regulation of transcription from RNA polymerase II promoter;GO:0035066//positive regulation of histone acetylation;cellular_component:GO:0005634//nucleus;molecular_function:GO:0003677//DNA binding;GO:0004402//histone acetyltransferase activity;GO:0003713//transcription coactivator activity;GO:0003682//chromatin binding;GO:0008270//zi…
XP_010104109.1	19.24	9.36	-1.03953	Down	3.16048e-56	Zinc Finger Protein Magpie	biological_process:GO:0006355//regulation of transcription, DNA-templated;molecular_function:GO:0046872//metal ion binding;GO:0003700//sequence-specific DNA binding transcription factor activity;GO:0003676//nucleic acid binding;
XP_010104116.1	6.41	1.92	-1.73922	Down	8.9401e-19	Hypothetical Protein L484_014399	NA
XP_010104118.1	2.5	0.24	-3.38082	Down	6.51052e-39	Auxin Response Factor 4	biological_process:GO:0006355//regulation of transcription, DNA-templated;GO:0010158//abaxial cell fate specification;GO:0009734//auxin-activated signaling pathway;GO:0010050//vegetative phase change;cellular_component:GO:0005634//nucleus;molecular_function:GO:0003677//DNA binding;
XP_010104130.1	0.99	0.01	-6.62936	Down	3.54624e-09	(R)-Specific Enoyl-Coa Hydratase	NA
XP_010104131.1	0.6	0.01	-5.90689	Down	2.29356e-21	Hypothetical Protein L484_014416	NA
XP_010104132.1	2.2	0.38	-2.53343	Down	2.00368e-09	Hypothetical Protein L484_014418	NA
XP_010104142.1	2.06	0.23	-3.16294	Down	5.09504e-31	Hypothetical Protein L484_014428	cellular_component:GO:0005886//plasma membrane;
XP_010104151.1	1.38	0.26	-2.40808	Down	1.13831e-05	Rna Pseudourine Synthase 1	biological_process:GO:0001522//pseudouridine synthesis;molecular_function:GO:0003723//RNA binding;GO:0009982//pseudouridine synthase activity;
XP_010104161.1	0.82	0.39	-1.07215	Down	6.89658e-07	Hypothetical Protein L484_001472	biological_process:GO:0008152//metabolic process;cellular_component:GO:0016021//integral component of membrane;molecular_function:GO:0003824//catalytic activity;
XP_010104176.1	3.27	1.21	-1.43428	Down	1.0345e-15	Hypothetical Protein L484_007016	NA
XP_010104193.1	0.61	0.04	-3.93074	Down	8.2744e-09	Ubx Domain-Containing Protein 1	NA
XP_010104204.1	2.76	1.01	-1.45031	Down	7.55444e-13	Hypothetical Protein L484_002404	cellular_component:GO:0016021//integral component of membrane;
XP_010104209.1	3.04	0.87	-1.80498	Down	5.48114e-65	Tmv Resistance Protein N	biological_process:GO:0007165//signal transduction;GO:0006952//defense response;molecular_function:GO:0043531//ADP binding;GO:0005524//ATP binding;
XP_010104218.1	1.56	0.37	-2.07595	Down	1.25346e-09	Hypothetical Protein L484_003914	NA
XP_010104222.1	1.6	0.49	-1.70722	Down	4.08372e-09	Hypothetical Protein L484_003918	biological_process:GO:0006644//phospholipid metabolic process;molecular_function:GO:0016746//transferase activity, transferring acyl groups;
XP_010104229.1	1.13	0.19	-2.57225	Down	0.000185565	Hypothetical Protein L484_016372	NA
XP_010104233.1	12.89	3.27	-1.97889	Down	7.81852e-85	Dihydrolipoyllysine-Residue Acetyltransferase Component Of Pyruvate Dehydrogenase Complex	biological_process:GO:0008152//metabolic process;cellular_component:GO:0016020//membrane;GO:0009941//chloroplast envelope;GO:0009534//chloroplast thylakoid;GO:0009570//chloroplast stroma;GO:0022626//cytosolic ribosome;molecular_function:GO:0004742//dihydrolipoyllysine-residue acetyltransferase activity;
XP_010104246.1	0.9	0.2	-2.16993	Down	0.00010198	Hypothetical Protein L484_016389	NA
XP_010104251.1	46.99	21.3	-1.1415	Down	2.3058e-173	Hypothetical Protein L484_016394	NA
XP_010104252.1	19.99	8.16	-1.29264	Down	9.0355e-43	Monothiol Glutaredoxin-S16	biological_process:GO:0055114//oxidation-reduction process;GO:0045454//cell redox homeostasis;cellular_component:GO:0005623//cell;molecular_function:GO:0015035//protein disulfide oxidoreductase activity;GO:0009055//electron carrier activity;
XP_010104256.1	0.71	0.01	-6.14975	Down	2.30502e-06	Acyl-Coenzyme A Oxidase 4	biological_process:GO:0055114//oxidation-reduction process;molecular_function:GO:0050660//flavin adenine dinucleotide binding;GO:0003995//acyl-CoA dehydrogenase activity;
XP_010104270.1	2.58	0.77	-1.74444	Down	3.81388e-22	Endoplasmic Reticulum Metallopeptidase 1	cellular_component:GO:0016021//integral component of membrane;
XP_010104278.1	0.42	0.01	-5.39232	Down	1.29352e-12	Hypothetical Protein L484_005381	biological_process:GO:0010033//response to organic substance;cellular_component:GO:0016021//integral component of membrane;
XP_010104280.1	4.47	1.61	-1.47321	Down	4.3755e-28	Protein Kinase G11A	biological_process:GO:0006468//protein phosphorylation;molecular_function:GO:0005524//ATP binding;GO:0004672//protein kinase activity;
XP_010104287.1	3.18	1.07	-1.57142	Down	2.94606e-16	Ribosome Maturation Protein Sbds	biological_process:GO:0042256//mature ribosome assembly;
XP_010104288.1	14.11	6.67	-1.08096	Down	2.25556e-09	Thioredoxin M-Type	biological_process:GO:0044699//single-organism process;
XP_010104289.1	3.55	1.68	-1.07936	Down	1.71114e-08	Transcriptional Corepressor Seuss	biological_process:GO:0048481//ovule development;GO:0009909//regulation of flower development;GO:0009793//embryo development ending in seed dormancy;molecular_function:GO:0003677//DNA binding;GO:0060090//binding, bridging;GO:0046982//protein heterodimerization activity;
XP_010104298.1	5.61	1.04	-2.43142	Down	1.13129e-56	Ubiquitin Carboxyl-Terminal Hydrolase 21	biological_process:GO:0006511//ubiquitin-dependent protein catabolic process;GO:0016579//protein deubiquitination;molecular_function:GO:0036459//ubiquitinyl hydrolase activity;
XP_010104299.1	5.34	1.4	-1.93141	Down	1.88832e-25	Putative Adp-Ribosylation Factor Gtpase-Activating Protein Agd9	biological_process:GO:0009555//pollen development;GO:0043547//positive regulation of GTPase activity;GO:0009793//embryo development ending in seed dormancy;molecular_function:GO:0005096//GTPase activator activity;
XP_010104327.1	30.53	13.59	-1.16768	Down	2.9979e-45	Hypothetical Protein L484_023278	cellular_component:GO:0016021//integral component of membrane;
XP_010104357.1	10.36	4.27	-1.27872	Down	1.75235e-27	Uncharacterized Fcp1-Like Domain-Containing Protein	NA
XP_010104373.1	0.4	0.11	-1.8625	Down	0.000228812	Two-Component Response Regulator-Like Protein	biological_process:GO:0000160//phosphorelay signal transduction system;GO:0006355//regulation of transcription, DNA-templated;cellular_component:GO:0005634//nucleus;molecular_function:GO:0003677//DNA binding;
XP_010104380.1	4.04	0.95	-2.08836	Down	1.91847e-41	Hypothetical Protein L484_005822	cellular_component:GO:0016021//integral component of membrane;
XP_010104396.1	1.62	0.65	-1.31748	Down	3.70794e-08	Serine/Threonine-Protein Kinase	biological_process:GO:0018108//peptidyl-tyrosine phosphorylation;molecular_function:GO:0004713//protein tyrosine kinase activity;GO:0004674//protein serine/threonine kinase activity;GO:0005524//ATP binding;
XP_010104402.1	40.07	15.42	-1.37772	Down	6.30636e-99	Histidine Biosynthesis Bifunctional Protein Hisie	biological_process:GO:0000105//histidine biosynthetic process;cellular_component:GO:0009570//chloroplast stroma;molecular_function:GO:0004636//phosphoribosyl-ATP diphosphatase activity;GO:0004635//phosphoribosyl-AMP cyclohydrolase activity;
XP_010104404.1	0.79	0.01	-6.30378	Down	4.72604e-11	2-Aminoethanethiol Dioxygenase	biological_process:GO:0055114//oxidation-reduction process;molecular_function:GO:0016702//oxidoreductase activity, acting on single donors with incorporation of molecular oxygen, incorporation of two atoms of oxygen;
XP_010104406.1	9.29	2.86	-1.69966	Down	8.91842e-39	Phospholipase A1-Iidelta	biological_process:GO:0006629//lipid metabolic process;molecular_function:GO:0016787//hydrolase activity;
XP_010104412.1	2.8	0.9	-1.63743	Down	2.92918e-12	Receptor-Like Serine/Threonine-Protein Kinase	biological_process:GO:0006468//protein phosphorylation;cellular_component:GO:0016021//integral component of membrane;GO:0005886//plasma membrane;molecular_function:GO:0004674//protein serine/threonine kinase activity;GO:0005524//ATP binding;
XP_010104430.1	0.51	0.03	-4.08746	Down	0.000183881	Hypothetical Protein L484_016029	cellular_component:GO:0016021//integral component of membrane;
XP_010104435.1	6.15	2.6	-1.24207	Down	1.86301e-09	5'-3' Exoribonuclease 3	biological_process:GO:0090503//RNA phosphodiester bond hydrolysis, exonucleolytic;cellular_component:GO:0005634//nucleus;molecular_function:GO:0004534//5'-3' exoribonuclease activity;GO:0008270//zinc ion binding;GO:0003676//nucleic acid binding;
XP_010104437.1	72.13	31.49	-1.19571	Down	9.91794e-227	Endoglucanase 24	biological_process:GO:0030245//cellulose catabolic process;cellular_component:GO:0016021//integral component of membrane;molecular_function:GO:0008810//cellulase activity;
XP_010104440.1	9.65	4.46	-1.11349	Down	4.0617e-14	Hypothetical Protein L484_016039	cellular_component:GO:0016020//membrane;
XP_010104442.1	6.41	2.84	-1.17443	Down	6.34332e-19	Trna (Adenine(58)-N(1))-Methyltransferase Non-Catalytic Subunit Trm6	biological_process:GO:0006413//translational initiation;GO:0030488//tRNA methylation;cellular_component:GO:0031515//tRNA (m1A) methyltransferase complex;molecular_function:GO:0003743//translation initiation factor activity;GO:0008168//methyltransferase activity;
XP_010104446.1	4.42	1.66	-1.41286	Down	7.82578e-09	Hypothetical Protein L484_016045	NA
XP_010104453.1	4.56	0.65	-2.81052	Down	1.62465e-26	40S Ribosomal Protein S6	biological_process:GO:0016310//phosphorylation;GO:0006412//translation;cellular_component:GO:0005840//ribosome;molecular_function:GO:0000166//nucleotide binding;GO:0004672//protein kinase activity;GO:0003735//structural constituent of ribosome;
XP_010104454.1	2.74	0.65	-2.07566	Down	2.24024e-13	Hypothetical Protein L484_016053	NA
XP_010104457.1	3.19	1.09	-1.54923	Down	1.24287e-12	Hypothetical Protein L484_016056	NA
XP_010104458.1	30.77	10.41	-1.56355	Down	1.28268e-116	Tubulin Beta-1 Chain	NA
XP_010104461.1	1.26	0.38	-1.72935	Down	1.57927e-06	Putative E3 Ubiquitin-Protein Ligase Lin-1	biological_process:GO:0016567//protein ubiquitination;molecular_function:GO:0004842//ubiquitin-protein transferase activity;GO:0016874//ligase activity;
XP_010104483.1	13.27	3.5	-1.92274	Down	6.31524e-59	Hypothetical Protein L484_025452	molecular_function:GO:0003677//DNA binding;
XP_010104513.1	1.8	0.54	-1.73697	Down	3.45562e-07	Hypothetical Protein L484_025485	biological_process:GO:0006810//transport;cellular_component:GO:0016021//integral component of membrane;
XP_010104517.1	4.92	1.77	-1.47491	Down	6.37148e-16	U2 Snrnp-Associated Surp Motif-Containing Protein	biological_process:GO:0006396//RNA processing;molecular_function:GO:0003723//RNA binding;GO:0000166//nucleotide binding;
XP_010104524.1	2.34	0.96	-1.2854	Down	2.07308e-09	Hypothetical Protein L484_025498	NA
XP_010104531.1	1.79	0.44	-2.02438	Down	5.47462e-09	Uncharacterized Protein L484_025505	biological_process:GO:0032259//methylation;molecular_function:GO:0008168//methyltransferase activity;
XP_010104533.1	7.45	1.39	-2.42216	Down	8.44498e-58	Hypothetical Protein L484_025507	cellular_component:GO:0016021//integral component of membrane;
XP_010104565.1	1.84	0.42	-2.13124	Down	6.12974e-09	Protein Odr-4-Like Protein	cellular_component:GO:0016021//integral component of membrane;
XP_010104571.1	1.28	0.42	-1.60768	Down	3.26694e-10	Hypothetical Protein L484_025549	molecular_function:GO:0008270//zinc ion binding;
XP_010104584.1	1.23	0.05	-4.62059	Down	2.14492e-07	Hypothetical Protein L484_025563	NA
XP_010104588.1	6.86	0.92	-2.8985	Down	1.51124e-20	Hypothetical Protein L484_002813	NA
XP_010104595.1	15.3	4.42	-1.79141	Down	1.86715e-28	Hypothetical Protein L484_002820	NA
XP_010104605.1	3.28	1.6	-1.03562	Down	1.61451e-10	Hypothetical Protein L484_005036	NA
XP_010104606.1	3.39	1.12	-1.59779	Down	3.08456e-42	Abc Transporter B Family Member 19	biological_process:GO:0055085//transmembrane transport;cellular_component:GO:0016021//integral component of membrane;molecular_function:GO:0005524//ATP binding;GO:0042626//ATPase activity, coupled to transmembrane movement of substances;
XP_010104610.1	0.27	0.01	-4.75489	Down	1.99668e-05	Zinc Finger Ccch Domain-Containing Protein 62	NA
XP_010104658.1	2.5	0.17	-3.87832	Down	1.11873e-09	Anthranilate Synthase Component I-2	biological_process:GO:0000162//tryptophan biosynthetic process;molecular_function:GO:0004049//anthranilate synthase activity;
XP_010104677.1	63.29	17.34	-1.86787	Down	0	50S Ribosomal Protein L4	biological_process:GO:0006412//translation;cellular_component:GO:0005840//ribosome;molecular_function:GO:0003735//structural constituent of ribosome;
XP_010104682.1	3.18	1.16	-1.4549	Down	7.43012e-14	Hypothetical Protein L484_022065	biological_process:GO:0046274//lignin catabolic process;GO:0009809//lignin biosynthetic process;GO:0055114//oxidation-reduction process;cellular_component:GO:0048046//apoplast;molecular_function:GO:0016722//oxidoreductase activity, oxidizing metal ions;GO:0052716//hydroquinone:oxygen oxidoreductase activity;GO:0005507//copper ion binding;
XP_010104686.1	9.47	4.32	-1.13233	Down	2.55562e-34	Hypothetical Protein L484_022069	NA
XP_010104699.1	39.94	6.57	-2.60387	Down	1.08291e-207	Proliferating Cell Nuclear Antigen	biological_process:GO:0006272//leading strand elongation;GO:0019985//translesion synthesis;GO:0006298//mismatch repair;GO:0006275//regulation of DNA replication;cellular_component:GO:0005634//nucleus;GO:0043626//PCNA complex;molecular_function:GO:0003677//DNA binding;GO:0030337//DNA polymerase processivity factor activity;
XP_010104725.1	101.76	6.33	-4.00682	Down	0	Putative Histone H2A.5	cellular_component:GO:0005634//nucleus;GO:0000786//nucleosome;molecular_function:GO:0003677//DNA binding;GO:0046982//protein heterodimerization activity;
XP_010104733.1	1.18	0.26	-2.1822	Down	0.000188494	Hypothetical Protein L484_021420	NA
XP_010104734.1	14.17	4.77	-1.57078	Down	1.94887e-48	Phosphoenolpyruvate Carboxylase Kinase 1	biological_process:GO:0006468//protein phosphorylation;molecular_function:GO:0004674//protein serine/threonine kinase activity;GO:0005524//ATP binding;
XP_010104748.1	3.5	1.74	-1.00827	Down	0.000120913	Hypothetical Protein L484_021436	NA
XP_010104755.1	25.33	12.2	-1.05397	Down	9.12046e-48	Protein Tas	molecular_function:GO:0046872//metal ion binding;
XP_010104766.1	3.11	1.22	-1.35003	Down	8.44582e-12	Hypothetical Protein L484_021456	molecular_function:GO:0008270//zinc ion binding;
XP_010104767.1	4.21	1.9	-1.14782	Down	1.71502e-17	Casein Kinase I Isoform Delta-Like Protein	biological_process:GO:0008360//regulation of cell shape;GO:0018105//peptidyl-serine phosphorylation;GO:0016055//Wnt signaling pathway;GO:0006897//endocytosis;cellular_component:GO:0005634//nucleus;GO:0005737//cytoplasm;molecular_function:GO:0005524//ATP binding;GO:0004674//protein serine/threonine kinase activity;
XP_010104793.1	1.51	0.54	-1.48352	Down	0.000150382	Hypothetical Protein L484_018848	NA
XP_010104795.1	12.95	3.31	-1.96805	Down	3.43766e-42	Hypothetical Protein L484_018850	NA
XP_010104800.1	5.11	2.16	-1.24229	Down	6.79892e-19	Cold-Inducible Rna-Binding Protein	molecular_function:GO:0000166//nucleotide binding;GO:0008270//zinc ion binding;GO:0003676//nucleic acid binding;
XP_010104816.1	5.31	1.82	-1.54477	Down	1.20852e-37	Hypothetical Protein L484_024016	NA
XP_010104820.1	0.73	0.01	-6.18982	Down	0.000172959	Hypothetical Protein L484_024020	NA
XP_010104831.1	9.42	2.34	-2.00922	Down	1.12707e-69	Zeaxanthin Epoxidase	biological_process:GO:0055114//oxidation-reduction process;molecular_function:GO:0016491//oxidoreductase activity;GO:0071949//FAD binding;
XP_010104832.1	7.75	3.79	-1.032	Down	1.32183e-12	Taxadien-5-Alpha-Ol O-Acetyltransferase	molecular_function:GO:0016747//transferase activity, transferring acyl groups other than amino-acyl groups;
XP_010104838.1	61.74	25.78	-1.25995	Down	4.08912e-157	50S Ribosomal Protein L19-1	biological_process:GO:0006412//translation;cellular_component:GO:0005840//ribosome;molecular_function:GO:0003735//structural constituent of ribosome;
XP_010104853.1	3.27	1.58	-1.04937	Down	1.03449e-11	Hypothetical Protein L484_024054	cellular_component:GO:0016021//integral component of membrane;
XP_010104857.1	1.52	0.47	-1.69334	Down	9.97312e-07	Protein-Tyrosine Phosphatase Mitochondrial 1-Like Protein	biological_process:GO:0035335//peptidyl-tyrosine dephosphorylation;molecular_function:GO:0008138//protein tyrosine/serine/threonine phosphatase activity;GO:0004725//protein tyrosine phosphatase activity;
XP_010104865.1	0.46	0.08	-2.52356	Down	3.98592e-07	Hypothetical Protein L484_024066	cellular_component:GO:0044424//intracellular part;
XP_010104873.1	5.26	2.46	-1.0964	Down	4.87126e-09	Dehydration-Responsive Element-Binding Protein 3	biological_process:GO:0006355//regulation of transcription, DNA-templated;cellular_component:GO:0005634//nucleus;molecular_function:GO:0003677//DNA binding;GO:0003700//sequence-specific DNA binding transcription factor activity;
XP_010104880.1	2.75	1.24	-1.14909	Down	7.50498e-09	E3 Ubiquitin-Protein Ligase Rbbp6	cellular_component:GO:0005634//nucleus;molecular_function:GO:0008270//zinc ion binding;GO:0016874//ligase activity;GO:0003676//nucleic acid binding;
XP_010104882.1	4.31	0.86	-2.32528	Down	3.79848e-12	60S Ribosomal Protein L15	NA
XP_010104899.1	6.32	2.37	-1.41504	Down	7.96274e-31	B3 Domain-Containing Transcription Factor Nga1	biological_process:GO:0006355//regulation of transcription, DNA-templated;cellular_component:GO:0005634//nucleus;molecular_function:GO:0003677//DNA binding;
XP_010104907.1	20.47	9.66	-1.08342	Down	2.13684e-80	50S Ribosomal Protein L11	biological_process:GO:0006412//translation;cellular_component:GO:0005840//ribosome;molecular_function:GO:0003735//structural constituent of ribosome;
XP_010104915.1	11.17	5.21	-1.10027	Down	1.37185e-28	Hypothetical Protein L484_024117	cellular_component:GO:0016021//integral component of membrane;molecular_function:GO:0008289//lipid binding;
XP_010104919.1	0.91	0.01	-6.50779	Down	8.39376e-15	Hypothetical Protein L484_000561	molecular_function:GO:0008270//zinc ion binding;
XP_010104935.1	0.73	0.07	-3.38247	Down	2.84038e-08	Protein Always Early 1	biological_process:GO:0006351//transcription, DNA-templated;GO:0007049//cell cycle;cellular_component:GO:0005634//nucleus;GO:0017053//transcriptional repressor complex;molecular_function:GO:0003677//DNA binding;
XP_010104954.1	2.8	0.46	-2.60572	Down	2.4975e-07	Hypothetical Protein L484_002308	NA
XP_010104963.1	61.63	25.11	-1.29537	Down	1.33357e-39	60S Ribosomal Protein L7-2	NA
XP_010104971.1	2.47	0.54	-2.19348	Down	3.79644e-12	Hypothetical Protein L484_012053	molecular_function:GO:0003824//catalytic activity;GO:0050662//coenzyme binding;
XP_010104978.1	15.73	3	-2.39048	Down	6.74894e-117	High Mobility Group B Protein 6	NA
XP_010104986.1	3.49	0.42	-3.05477	Down	2.08072e-29	Crooked Neck-Like Protein 1	biological_process:GO:0000245//spliceosomal complex assembly;cellular_component:GO:0071010//prespliceosome;GO:0071012//catalytic step 1 spliceosome;GO:0000974//Prp19 complex;GO:0071014//post-mRNA release spliceosomal complex;GO:0071011//precatalytic spliceosome;GO:0071013//catalytic step 2 spliceosome;
XP_010104998.1	15.87	3	-2.40327	Down	5.08592e-87	Putative Inactive Receptor Kinase	biological_process:GO:0006468//protein phosphorylation;cellular_component:GO:0016021//integral component of membrane;GO:0005886//plasma membrane;molecular_function:GO:0005524//ATP binding;GO:0004672//protein kinase activity;
XP_010105011.1	76.79	28.18	-1.44625	Down	1.04762e-109	Acyl Carrier Protein 1	biological_process:GO:0006633//fatty acid biosynthetic process;cellular_component:GO:0009507//chloroplast;molecular_function:GO:0031177//phosphopantetheine binding;
XP_010105016.1	1.21	0.28	-2.11151	Down	2.59364e-07	Hypothetical Protein L484_008457	NA
XP_010105022.1	0.81	0.01	-6.33985	Down	9.70606e-11	Putative Serine/Threonine-Protein Kinase	biological_process:GO:0006468//protein phosphorylation;molecular_function:GO:0004674//protein serine/threonine kinase activity;GO:0005524//ATP binding;
XP_010105025.1	36.4	16.9	-1.10692	Down	1.36038e-87	Hypothetical Protein L484_008466	NA
XP_010105050.1	0.42	0.01	-5.39232	Down	2.30118e-11	Alpha-L-Fucosidase 2	cellular_component:GO:0048046//apoplast;molecular_function:GO:0047513//1,2-alpha-L-fucosidase activity;
XP_010105051.1	2.9	0.59	-2.29727	Down	3.97372e-15	Hypothetical Protein L484_001492	NA
XP_010105060.1	5.24	2.06	-1.34692	Down	1.25068e-17	30S Ribosomal Protein S11	biological_process:GO:0006412//translation;cellular_component:GO:0005840//ribosome;molecular_function:GO:0003735//structural constituent of ribosome;
XP_010105073.1	1.67	0.46	-1.86014	Down	0.000228812	Hypothetical Protein L484_012424	NA
XP_010105076.1	1.72	0.56	-1.61891	Down	9.55144e-06	Uncharacterized Protein L484_012427	biological_process:GO:0006508//proteolysis;cellular_component:GO:0016021//integral component of membrane;molecular_function:GO:0004252//serine-type endopeptidase activity;
XP_010105085.1	72.26	23.48	-1.62176	Down	3.269e-158	40S Ribosomal Protein S28	biological_process:GO:0006412//translation;GO:0009435//NAD biosynthetic process;cellular_component:GO:0005840//ribosome;molecular_function:GO:0000309//nicotinamide-nucleotide adenylyltransferase activity;GO:0005524//ATP binding;GO:0003735//structural constituent of ribosome;GO:0004515//nicotinate-nucleotide adenylyltransferase activity;
XP_010105086.1	2.63	0.72	-1.86899	Down	1.93972e-09	Homogentisate Phytyltransferase 2	biological_process:GO:0055114//oxidation-reduction process;cellular_component:GO:0016021//integral component of membrane;molecular_function:GO:0016620//oxidoreductase activity, acting on the aldehyde or oxo group of donors, NAD or NADP as acceptor;GO:0004659//prenyltransferase activity;
XP_010105088.1	2.77	0.41	-2.75619	Down	3.51802e-13	Hypothetical Protein L484_000777	NA
XP_010105089.1	7.27	3.23	-1.17042	Down	5.51342e-66	Putative Sugar Phosphate/Phosphate Translocator	biological_process:GO:0090503//RNA phosphodiester bond hydrolysis, exonucleolytic;cellular_component:GO:0005634//nucleus;GO:0016021//integral component of membrane;molecular_function:GO:0004534//5'-3' exoribonuclease activity;GO:0008270//zinc ion binding;GO:0003676//nucleic acid binding;
XP_010105124.1	8.97	3.5	-1.35775	Down	3.3315e-26	Hypothetical Protein L484_016114	cellular_component:GO:0009535//chloroplast thylakoid membrane;GO:0009941//chloroplast envelope;
XP_010105135.1	2.92	1.21	-1.27096	Down	0.000150026	Hypothetical Protein L484_007200	NA
XP_010105137.1	0.6	0.09	-2.73697	Down	7.46868e-05	Epoxide Hydrolase 2	molecular_function:GO:0016787//hydrolase activity;
XP_010105157.1	33.45	15.61	-1.09954	Down	1.61978e-40	Hypothetical Protein L484_003895	NA
[truncated: 2,172 more rows]
