# Supplementary material for: Integrated Analysis of lncRNAs and mRNAs Reveals Complex Gene Network Mediated by lncRNAs and Regulatory Function of MuLRR-RLK-AS in Response to Phytoplasma Infection in Mulberry
Source: Biomolecules. 2024 Mar 5;14(3):308. doi: 10.3390/biom14030308 (PMC10967971; doi:10.3390/biom14030308)
Supplement: Supplementary file 1 [file biomolecules-14-00308-s001.zip › Supplementary Table S2.xlsx]

## Sheet: Sheet1
Supplementary Table 2 Differential expressed lnRNAs between the healthy and infected mulberry leaves
Id	Normalized value		Fold Change	P value	FDR	Up/Down (IL/HL)
	FPKM-IL	FPKM-HL	log2FoldChange(IL/HL)
XLOC_027919	0.01	58.1936	-12.5066	1.25126e-112	7.45438e-111	Down
XLOC_016900	0.01	39.515	-11.9482	4.58686e-101	2.48882e-99	Down
XLOC_004314	0.01	31.6423	-11.6276	4.49638e-161	3.74214e-159	Down
XLOC_007642	0.01	28.2273	-11.4629	5.54058e-09	5.64362e-07	Down
XLOC_019492	0.01	27.8955	-11.4458	9.72218e-06	4.70139e-05	Down
XLOC_007889	0.01	26.5163	-11.3727	8.35206e-30	1.52204e-28	Down
XLOC_023898	0.01	18.1031	-10.822	1.71245e-34	3.52063e-33	Down
XLOC_007304	0.01	17.7635	-10.7947	6.30882e-08	3.86497e-07	Down
XLOC_000310	0.01	16.06	-10.6493	5.45584e-12	0.00264667	Down
XLOC_011560	0.01	15.9382	-10.6383	1.29567e-07	4.8899e-35	Down
XLOC_012803	0.01	14.4177	-10.4936	1.29137e-17	2.79209e-12	Down
XLOC_016364	0.01	10.1665	-9.98961	0.000172959	0.00136239	Down
XLOC_022990	0.01	10.1559	-9.9881	7.94406e-05	0.00349418	Down
XLOC_010613	0.01	8.65041	-9.75662	1.48092e-38	0.00985677	Down
XLOC_012697	0.01	8.54106	-9.73827	9.50491e-11	5.62639e-10	Down
XLOC_025514	0.01	7.67224	-9.5835	0.048795	0.0811891	Down
XLOC_024693	0.01	7.28466	-9.50872	4.10066e-05	8.46649e-34	Down
XLOC_024452	0.01	6.44833	-9.33278	5.46492e-07	1.19774e-05	Down
XLOC_002576	0.01	6.0305	-9.23613	0.000729514	6.0566e-06	Down
XLOC_008896	0.01	4.30443	-8.74968	2.28216e-36	1.21307e-08	Down
XLOC_005342	0.01	4.25335	-8.73246	2.79104e-56	2.564e-54	Down
XLOC_016015	0.01	2.75685	-8.10688	2.04607e-94	7.24007e-92	Down
XLOC_015029	0.01	2.73115	-8.09336	3.06678e-13	7.14931e-55	Down
XLOC_006216	0.01	2.72098	-8.08798	0.000355214	1.85331e-21	Down
XLOC_023212	0.01	2.36791	-7.88747	0.00307698	3.82157e-60	Down
XLOC_007886	0.01	1.89433	-7.56554	1.12978e-68	1.69984e-66	Down
XLOC_000413	0.01	1.15284	-6.84905	4.00916e-19	5.05657e-18	Down
XLOC_015939	0.517971	22.0731	-5.41327	4.06e-35	0.00135816	Down
XLOC_028111	0.555852	10.0868	-4.18162	2.30502e-06	9.27767e-05	Down
XLOC_001079	0.578836	8.93196	-3.94775	1.12235e-06	5.29604e-19	Down
XLOC_027795	0.496359	7.6477	-3.94557	1.72672e-09	0.000698616	Down
XLOC_026210	1.61762	24.7505	-3.93551	2.26706e-56	0.000182539	Down
XLOC_001377	2.93273	44.0177	-3.90777	1.28923e-22	6.06014e-06	Down
XLOC_020240	0.185581	2.50764	-3.75621	1.10204e-61	0.000737723	Down
XLOC_009519	1.61748	21.3685	-3.72367	0.000355214	0.00136084	Down
XLOC_009142	1.15173	14.7585	-3.67967	1.99668e-05	0.00136065	Down
XLOC_002987	0.484775	6.14979	-3.66515	4.08028e-20	7.95736e-09	Down
XLOC_000138	0.115314	1.45221	-3.65461	1.15452e-23	2.05405e-22	Down
XLOC_015371	0.692175	8.18351	-3.56351	0.000172959	2.8014e-16	Down
XLOC_005684	0.476425	5.61129	-3.55801	4.10066e-05	3.70743e-07	Down
XLOC_027905	0.949697	10.5793	-3.47763	1.12235e-06	1.45441e-36	Down
XLOC_020549	1.75851	19.463	-3.46831	2.92786e-10	3.70826e-07	Down
XLOC_006956	1.45166	16.0018	-3.46246	1.27209e-17	1.30745e-06	Down
XLOC_003736	1.21174	13.3188	-3.45831	0.00208749	0.00463057	Down
XLOC_011968	0.786845	8.59988	-3.45017	0.000183881	0.00136075	Down
XLOC_020837	1.5457	16.8903	-3.44986	0.000183881	4.16756e-09	Down
XLOC_027224	0.218499	2.35828	-3.43204	2.01194e-14	1.73563e-13	Down
XLOC_010614	0.480759	5.04999	-3.39289	0.000183881	5.4602e-08	Down
XLOC_007909	1.64458	16.6588	-3.34049	1.16704e-07	0.00251477	Down
XLOC_024291	1.61808	16.3846	-3.33999	0.000356604	0.00135896	Down
XLOC_015100	5.98422	60.5012	-3.33773	0.000183881	0.00136093	Down
XLOC_019914	1.29507	13.0615	-3.33422	0.000183881	0.00136131	Down
XLOC_005813	0.839762	8.42005	-3.32578	0.000183881	1.3069e-06	Down
XLOC_025479	0.823979	8.25988	-3.32544	3.68013e-16	3.69716e-15	Down
XLOC_002775	0.398243	3.96298	-3.31486	0.000183881	6.39955e-10	Down
XLOC_006160	0.381582	3.79597	-3.3144	0.000356604	4.85013e-29	Down
XLOC_002518	0.479911	4.76075	-3.31035	0.000356604	0.384009	Down
XLOC_024784	4.39508	42.8341	-3.2848	1.11873e-09	0.636602	Down
XLOC_010669	2.33245	22.4203	-3.26489	2.44936e-17	0.383882	Down
XLOC_021616	2.30345	22.1378	-3.26464	6.0376e-08	0.0045917	Down
XLOC_001993	52.1886	495.652	-3.24752	6.55924e-38	0.383571	Down
XLOC_021088	95.3723	903.334	-3.24362	2.23103e-12	1.58596e-11	Down
XLOC_006359	1.85328	17.1163	-3.20722	6.0376e-08	0.6354	Down
XLOC_008650	0.90891	8.2932	-3.18972	2.25156e-07	0.000182554	Down
XLOC_006375	1.5457	14.0753	-3.18683	0.000356604	0.0188845	Down
XLOC_019672	96.1561	870.544	-3.17847	5.72668e-10	0.633421	Down
XLOC_020799	0.307025	2.77258	-3.1748	8.2744e-09	0.0358512	Down
XLOC_024133	0.440796	3.97362	-3.17227	0.00068916	0.632719	Down
XLOC_001073	0.149876	1.34914	-3.1702	0.000356604	0.631957	Down
XLOC_027927	2.21939	19.3717	-3.12572	0.000356604	0.63182	Down
XLOC_017210	1.09686	9.0296	-3.04128	0.000356604	0.593484	Down
XLOC_001818	1.00032	8.22466	-3.03949	2.25156e-07	0.0454607	Down
XLOC_002030	0.630705	5.15708	-3.03152	0.00447866	0.00929418	Down
XLOC_016367	0.366235	2.97999	-3.02447	9.04893e-29	2.19983e-27	Down
XLOC_004545	0.26941	2.18796	-3.02171	8.73499e-34	2.81939e-32	Down
XLOC_018218	5.0914	41.035	-3.01072	8.26524e-11	1.33534e-45	Down
XLOC_021166	4.18625	33.4834	-2.99972	2.62728e-30	0.592319	Down
XLOC_026715	0.443536	3.53007	-2.99257	2.63073e-53	2.08581e-51	Down
XLOC_020161	0.594009	4.67857	-2.97751	0.230884	0.21179	Down
XLOC_024279	0.960888	7.52225	-2.96872	0.474176	0.591624	Down
XLOC_001912	8.79818	68.7776	-2.96666	0.230884	0.59032	Down
XLOC_002577	6.85136	51.7094	-2.91596	0.00132661	4.97832e-28	Down
XLOC_022007	2.93273	22.0088	-2.90776	0.230884	0.00320641	Down
XLOC_015257	0.643117	4.64744	-2.85328	0.474176	6.53579e-11	Down
XLOC_016557	0.261106	1.87958	-2.8477	9.55315e-08	4.00603e-07	Down
XLOC_026011	0.254543	1.83221	-2.8476	7.57567e-08	3.21323e-07	Down
XLOC_027958	2.86913	20.5068	-2.83742	4.10066e-05	0.00320475	Down
XLOC_005027	17.2878	122.724	-2.82759	0.0063193	1.21587e-54	Down
XLOC_015529	0.497489	3.43444	-2.78734	0.474176	0.000127119	Down
XLOC_008488	5.42153	37.3365	-2.78381	0.0129782	3.92163e-259	Down
XLOC_020739	0.43021	2.93938	-2.7724	2.36945e-08	1.07262e-07	Down
XLOC_025732	0.984069	6.51952	-2.72793	5.53339e-41	2.52947e-39	Down
XLOC_026802	0.865586	5.73008	-2.72681	4.61238e-40	1.99397e-38	Down
XLOC_028088	4.39508	28.5561	-2.69984	0.474176	1.10064e-06	Down
XLOC_025271	3.70655	23.9628	-2.69265	0.474176	0.00320228	Down
XLOC_016632	3.92148	25.3117	-2.69033	2.03602e-10	1.16795e-09	Down
XLOC_011506	1.51915	9.77663	-2.68607	8.31941e-07	3.07837e-06	Down
XLOC_025632	0.532368	3.40153	-2.67569	7.45831e-12	5.00047e-11	Down
XLOC_022167	0.777631	4.9235	-2.66253	0.474176	8.84714e-06	Down
XLOC_006637	5.98422	37.1257	-2.63318	0.474176	0.00458969	Down
XLOC_026756	4.98552	30.2105	-2.59923	0.0172857	0.637576	Down
XLOC_019841	8.27713	50.1181	-2.59813	0.000355214	0.0457433	Down
XLOC_013697	0.67777	4.0737	-2.58747	9.67889e-17	1.02236e-15	Down
XLOC_013603	0.305884	1.83387	-2.58383	9.64589e-39	3.92157e-37	Down
XLOC_019555	3.34369	20.0215	-2.58204	0.0595904	0.00136372	Down
XLOC_028150	4.72608	27.9175	-2.56245	0.112422	0.129355	Down
XLOC_025437	1.22492	7.23136	-2.56158	0.474176	0.220317	Down
XLOC_002130	1.10438	6.51278	-2.56004	0.474176	0.636741	Down
XLOC_000611	1.14495	6.5329	-2.51244	7.73224e-10	4.17484e-09	Down
XLOC_002580	10.5641	59.8551	-2.5023	0.032258	0.636694	Down
XLOC_000057	5.93607	33.4366	-2.49385	0.474176	0.0778527	Down
XLOC_027348	4.48494	24.9938	-2.47841	0.05474	0.635938	Down
XLOC_025452	4.14301	23.0301	-2.47477	0.474176	0.123119	Down
XLOC_019646	3.84296	21.3162	-2.47166	0.230884	0.63563	Down
XLOC_024046	2.45525	13.496	-2.45859	0.230884	0.383398	Down
XLOC_003841	2.3621	12.9768	-2.45779	0.474176	0.383306	Down
XLOC_008398	2.22025	12.1871	-2.45656	0.474176	0.634938	Down
XLOC_027062	3.21351	17.6305	-2.45585	0.0129782	0.634171	Down
XLOC_012366	1.60264	8.75998	-2.45048	0.0266538	0.0358601	Down
XLOC_009422	1.21611	6.62658	-2.44599	0.474176	0.0669764	Down
XLOC_008958	2.31534	12.6098	-2.44525	1.9043e-14	1.64798e-13	Down
XLOC_014240	1.06911	5.81791	-2.44409	0.112422	0.633849	Down
XLOC_021596	2.00941	10.9284	-2.44324	0.0031757	0.00678686	Down
XLOC_012337	1.39026	7.5388	-2.43898	0.474176	0.219811	Down
XLOC_005022	0.724148	3.91844	-2.43592	0.474176	0.633513	Down
XLOC_003046	0.433585	2.34154	-2.43307	0.014546	0.0272495	Down
XLOC_018238	6.85136	35.5502	-2.3754	0.474176	0.633177	Down
XLOC_024774	8.92287	46.2099	-2.37262	0.474176	0.632688	Down
XLOC_013165	6.16605	31.8726	-2.3699	0.112422	0.632566	Down
XLOC_012194	32.0009	164.5	-2.3619	0.474176	0.219578	Down
XLOC_027831	4.87799	24.9915	-2.35708	0.230884	0.631455	Down
XLOC_011021	1.05164	5.38609	-2.3566	1.18979e-10	6.97805e-10	Down
XLOC_026652	0.884399	4.52459	-2.35502	0.474176	0.381441	Down
XLOC_012082	0.549196	2.80332	-2.35174	1.33648e-28	3.22036e-27	Down
XLOC_003765	5.71381	28.8042	-2.33375	0.230884	0.630939	Down
XLOC_021460	2.30345	11.596	-2.33176	0.474176	0.381361	Down
XLOC_008788	1.40707	7.03944	-2.32277	0.112422	0.630742	Down
XLOC_000513	0.763165	3.79597	-2.3144	0.230884	0.219207	Down
XLOC_015142	9.7008	48.2253	-2.31361	1.9043e-14	1.64798e-13	Down
XLOC_005131	0.591742	2.93838	-2.31198	0.0031757	0.00678686	Down
XLOC_005026	7.4982	37.22	-2.31146	1.25923e-79	0.380884	Down
XLOC_006784	91.2286	447.861	-2.29549	0.014546	0.0272495	Down
XLOC_017640	1.60779	7.84256	-2.28625	1.34275e-07	8.39508e-07	Down
XLOC_028112	2.4954	12.1298	-2.28121	6.52684e-06	4.37525e-11	Down
XLOC_027998	2.33937	11.3625	-2.28009	7.20408e-07	4.17928e-07	Down
XLOC_021252	69.2057	335.29	-2.27645	1.27713e-09	0.000633308	Down
XLOC_017987	207.795	1005.83	-2.27515	1.64025e-05	3.26639e-06	Down
XLOC_012802	4.55021	21.8616	-2.26439	5.6953e-09	1.21851e-76	Down
XLOC_017317	147.075	698.587	-2.24789	1.18979e-10	6.97805e-10	Down
XLOC_006974	1.19653	5.67184	-2.24496	1.33648e-28	3.22036e-27	Down
XLOC_021592	1.3738	6.50534	-2.24345	1.9043e-14	1.64798e-13	Down
XLOC_005390	7.45324	35.2583	-2.24202	3.89044e-34	1.11371e-05	Down
XLOC_006461	4.98552	23.2389	-2.22073	3.241e-11	0.000390668	Down
XLOC_001096	6.86698	31.9124	-2.21637	6.9325e-07	5.29454e-05	Down
XLOC_006020	3.0383	13.9666	-2.20064	2.2065e-09	1.42596e-07	Down
XLOC_020148	2.94713	13.5397	-2.19981	0.0031757	0.00678686	Down
XLOC_013017	4.16763	19.1272	-2.19833	5.8299e-06	0.000890029	Down
XLOC_027928	4.05044	18.5807	-2.19765	5.61618e-34	5.70119e-07	Down
XLOC_026081	2.30345	10.5418	-2.19425	4.79018e-10	2.82349e-31	Down
XLOC_017336	1.71223	7.80553	-2.18862	0.014546	0.0272495	Down
XLOC_027018	2.2006	10.0133	-2.18595	1.18979e-10	6.97805e-10	Down
XLOC_011745	2.38078	10.8083	-2.18263	2.67478e-18	4.4803e-09	Down
XLOC_018680	0.986826	4.4717	-2.17996	2.1354e-06	1.11631e-05	Down
XLOC_010573	0.438543	1.98516	-2.17847	1.33648e-28	3.22036e-27	Down
XLOC_015370	0.551618	2.48913	-2.1739	3.13262e-08	1.97488e-07	Down
XLOC_003843	1.99762	9.00012	-2.17166	5.19792e-88	2.49721e-86	Down
XLOC_018767	2.36796	10.4903	-2.14734	8.58013e-35	2.91206e-33	Down
XLOC_005353	11.8721	52.4141	-2.14238	1.18555e-54	3.64119e-53	Down
XLOC_018692	25.4465	112.1	-2.13925	2.3261e-37	5.1046e-36	Down
XLOC_013703	4.36406	19.1938	-2.1369	0.000171209	0.000694639	Down
XLOC_023224	33.5094	146.171	-2.12502	1.70605e-08	1.10125e-07	Down
XLOC_006636	19.7627	86.1799	-2.12457	4.12444e-13	3.72316e-12	Down
XLOC_028171	3.98541	17.058	-2.09765	3.19152e-243	3.79044e-241	Down
XLOC_010641	8.52803	36.3317	-2.09094	1.199e-09	8.50428e-09	Down
XLOC_014320	2.27795	9.67811	-2.08699	5.75634e-12	4.8373e-11	Down
XLOC_006329	6.01258	25.4046	-2.07903	1.8914e-05	8.81661e-05	Down
XLOC_006159	1.02098	4.30546	-2.07621	0	0	Down
XLOC_023286	0.928458	3.90064	-2.0708	5.97821e-09	2.90962e-08	Down
XLOC_027935	3.34805	14.0137	-2.06544	4.9111e-132	3.43622e-130	Down
XLOC_015914	3.53783	14.6605	-2.051	3.29174e-12	2.81187e-11	Down
XLOC_009663	2.48778	10.258	-2.04382	1.85652e-23	2.7591e-22	Down
XLOC_013517	1.46707	6.00798	-2.03394	4.95291e-15	4.55878e-14	Down
XLOC_001372	10.5641	43.2287	-2.03282	8.13832e-38	1.80166e-36	Down
XLOC_025109	1.47816	6.01414	-2.02456	1.9429e-15	2.01631e-14	Down
XLOC_006605	0.621071	2.52402	-2.02289	2.76122e-73	1.11629e-71	Down
XLOC_008502	0.614051	2.49532	-2.02279	3.07699e-11	1.92771e-10	Down
XLOC_006462	1.74978	7.10843	-2.02236	4.62933e-36	1.65961e-34	Down
XLOC_027019	1.64926	6.69779	-2.02187	1.91847e-41	4.61842e-40	Down
XLOC_010205	11.5173	46.3839	-2.00982	6.34132e-06	3.12715e-05	Down
XLOC_009222	14.0855	56.5298	-2.0048	6.33326e-26	1.02161e-24	Down
XLOC_010673	16.7107	67.0397	-2.00424	3.38628e-05	0.000152406	Down
XLOC_025562	6.81157	27.2523	-2.00032	0	0	Down
XLOC_022452	5.46217	21.8502	-2.0001	1.16273e-92	5.87146e-91	Down
XLOC_015289	4.70177	18.743	-1.99508	4.2201e-58	1.36906e-56	Down
XLOC_005819	1.70876	6.79421	-1.99136	3.3141e-20	4.32388e-19	Down
XLOC_021076	0.689288	2.69312	-1.9661	5.23234e-56	1.6407e-54	Down
XLOC_002140	0.949049	3.66024	-1.94738	2.17164e-17	2.48994e-16	Down
XLOC_000060	1.09212	4.18864	-1.93935	2.2587e-14	2.20123e-13	Down
XLOC_000755	0.86283	3.30539	-1.93767	0.0005614	0.00137758	Down
XLOC_024277	26.24	100.152	-1.93235	8.87852e-19	1.08809e-17	Down
XLOC_006536	8.95776	34.1139	-1.92915	1.41634e-05	6.7009e-05	Down
XLOC_017908	18.6331	70.5166	-1.9201	1.6605e-142	1.22371e-140	Down
XLOC_022461	6.08671	22.8968	-1.91141	0.0315454	0.0549171	Down
XLOC_018667	15.0315	56.4547	-1.9091	3.87274e-09	2.63216e-08	Down
XLOC_024588	75.9291	285.041	-1.90844	0.000228812	0.000905125	Down
XLOC_011724	2.72219	10.1053	-1.89227	7.40323e-13	5.50003e-12	Down
XLOC_017463	4.93375	18.1733	-1.88106	0.000140513	0.00057605	Down
XLOC_011005	8.22292	30.2888	-1.88106	1.5939e-26	2.62699e-25	Down
XLOC_014820	3.29058	12.0395	-1.87136	6.6834e-98	3.54303e-96	Down
XLOC_004490	4.38744	16.0526	-1.87136	3.6235e-08	2.27398e-07	Down
XLOC_015028	1.53206	5.57981	-1.86474	1.63346e-06	8.65106e-06	Down
XLOC_007786	1.98026	7.20003	-1.86231	1.80833e-06	9.51619e-06	Down
XLOC_022819	1.26141	4.58407	-1.86159	5.73067e-20	7.63078e-19	Down
XLOC_028400	1.28623	4.64744	-1.85329	0.0340377	0.0587793	Down
XLOC_003842	2.49073	8.99152	-1.852	7.71864e-17	8.64928e-16	Down
XLOC_000436	1.27726	4.6049	-1.85012	2.95334e-06	1.51837e-05	Down
XLOC_016444	0.589121	2.12325	-1.84964	2.0445e-12	1.45988e-11	Down
XLOC_014140	0.715305	2.57398	-1.84737	1.22743e-11	8.04585e-11	Down
XLOC_013547	3.49537	12.22	-1.80573	6.54838e-19	8.06095e-18	Down
XLOC_010417	41.6584	145.591	-1.80524	3.87552e-53	1.16129e-51	Down
XLOC_001502	3.01412	10.473	-1.79687	1.07975e-09	7.69293e-09	Down
XLOC_003642	2.58996	8.98726	-1.79495	2.23278e-15	2.30461e-14	Down
XLOC_006903	3.1	10.7244	-1.79056	7.50676e-08	4.57406e-07	Down
XLOC_027718	19.7435	68.2236	-1.78889	6.27494e-07	3.47773e-06	Down
XLOC_017564	7.99365	27.4647	-1.78065	5.73067e-20	7.63078e-19	Down
XLOC_004551	1.15651	3.97133	-1.77984	0.0340377	0.0587793	Down
XLOC_003020	19.4489	66.7357	-1.77877	2.0445e-12	1.45988e-11	Down
XLOC_019980	2.34763	7.99217	-1.76738	1.6212e-08	1.04746e-07	Down
XLOC_020766	0.983072	3.32499	-1.75798	5.5478e-12	4.66702e-11	Down
XLOC_014473	35.8795	120.803	-1.75142	6.61286e-08	4.0414e-07	Down
XLOC_007029	3.88522	13.0615	-1.74925	1.10158e-05	5.29732e-05	Down
XLOC_010742	3.63522	12.2089	-1.74782	2.52494e-22	3.58407e-21	Down
XLOC_027922	6.82531	22.9026	-1.74654	2.25006e-15	2.32158e-14	Down
XLOC_018202	2.93575	9.83109	-1.74362	5.75906e-133	4.05515e-131	Down
XLOC_027926	10.3575	34.5451	-1.73781	1.86715e-28	3.26707e-27	Down
XLOC_004742	1.72464	5.7396	-1.73465	2.16992e-07	1.26495e-06	Down
XLOC_001412	20.3743	67.7631	-1.73375	4.18836e-05	0.000185548	Down
XLOC_003446	16.2967	54.1276	-1.73178	3.3175e-19	4.13623e-18	Down
XLOC_017228	16.6654	54.5819	-1.71157	1.65759e-13	1.53977e-12	Down
XLOC_028180	9.15598	29.7849	-1.70179	1.01797e-20	1.36184e-19	Down
XLOC_027544	1.36975	4.45006	-1.69991	5.74152e-34	1.16611e-32	Down
XLOC_011123	4346.98	14118.6	-1.69951	1.81391e-14	1.77778e-13	Down
XLOC_020029	4.66489	14.9469	-1.67993	4.69082e-08	2.91504e-07	Down
XLOC_000792	14.3612	45.6785	-1.66934	1.28974e-10	9.83337e-10	Down
XLOC_017104	14.3612	45.6785	-1.66934	1.22743e-11	8.04585e-11	Down
XLOC_010132	5.07364	16.0721	-1.66347	0	0	Down
XLOC_005021	2.26838	7.17953	-1.66223	0.000108679	0.000451871	Down
XLOC_016174	24.6365	77.8537	-1.65997	5.73067e-20	7.63078e-19	Down
XLOC_000009	11.8576	37.4695	-1.6599	2.01424e-05	9.32091e-05	Down
XLOC_000131	6.75692	21.3455	-1.65949	3.56162e-46	9.40448e-45	Down
XLOC_002152	11.1799	35.2583	-1.65706	2.86298e-55	8.89179e-54	Down
XLOC_024849	0.517211	1.62884	-1.65502	0.0340377	0.0587793	Down
XLOC_023997	9.24907	28.9751	-1.64743	2.05212e-14	2.0052e-13	Down
XLOC_017261	3.06295	9.53351	-1.63809	1.80695e-08	1.16259e-07	Down
XLOC_003764	36.0653	112.217	-1.63761	5.90824e-05	0.000256343	Down
XLOC_001499	5.23281	16.2634	-1.63597	2.2395e-29	4.02158e-28	Down
XLOC_010554	9.31951	28.8929	-1.63239	2.00204e-14	1.95765e-13	Down
XLOC_025835	6.72741	20.8281	-1.63041	3.98602e-36	8.49466e-35	Down
XLOC_024670	3.57626	11.0624	-1.62914	6.77506e-13	6.04004e-12	Down
XLOC_002778	1.58286	4.88151	-1.62479	3.95502e-61	1.35957e-59	Down
XLOC_021371	5.76444	17.7635	-1.62366	1.12044e-05	5.37868e-05	Down
XLOC_022089	1.76789	5.43298	-1.61972	2.13894e-20	2.81856e-19	Down
XLOC_025649	1.71594	5.27227	-1.61943	2.0445e-12	1.45988e-11	Down
XLOC_012219	4.77695	14.653	-1.61703	2.00428e-11	1.62198e-10	Down
XLOC_003475	2.72673	8.2932	-1.60476	2.1113e-77	8.95402e-76	Down
XLOC_027717	202.432	615.495	-1.60431	3.32796e-20	4.33991e-19	Down
XLOC_027947	42.6679	129.606	-1.60291	7.16264e-29	1.27097e-27	Down
XLOC_003503	2.02731	6.14418	-1.59965	1.22743e-11	8.04585e-11	Down
XLOC_019411	26.6619	80.7081	-1.59793	0.00630377	0.0127113	Down
XLOC_009133	1.57345	4.75604	-1.59583	0.041704	0.0704891	Down
XLOC_006046	1.39615	4.21992	-1.59576	2.7063e-13	2.11242e-12	Down
XLOC_009197	8.4485	25.4536	-1.5911	3.32796e-20	4.34094e-19	Down
XLOC_013510	0.43436	1.30319	-1.58508	0.000207464	0.000547847	Down
XLOC_009137	6.30828	18.8898	-1.58229	5.63654e-11	4.41424e-10	Down
XLOC_027067	13.4821	40.2806	-1.57904	4.40128e-05	0.00019456	Down
XLOC_005870	4.60691	13.7043	-1.57276	1.11493e-13	8.99286e-13	Down
XLOC_012316	4.09187	12.1526	-1.57043	7.21628e-61	2.47144e-59	Down
XLOC_015395	3.42446	10.1472	-1.56713	4.40128e-05	0.000194575	Down
XLOC_020815	0.803005	2.35167	-1.5502	4.40128e-05	0.000194529	Down
XLOC_006270	28.7581	84.1986	-1.54983	9.97312e-07	5.41193e-06	Down
XLOC_012821	4.2391	12.374	-1.54548	1.99649e-14	1.72308e-13	Down
XLOC_017164	3516.84	10210.9	-1.53776	2.2583e-09	1.56682e-08	Down
XLOC_001411	2.27732	6.59976	-1.53508	8.1847e-44	2.07504e-42	Down
XLOC_014406	28.9984	84.0151	-1.53468	4.08372e-09	2.76808e-08	Down
XLOC_015378	4.29412	12.4384	-1.53437	0.000274527	0.000709639	Down
XLOC_019645	1.80693	5.22711	-1.53247	6.44112e-20	8.29611e-19	Down
XLOC_006368	1.5684	4.51849	-1.52655	0.000168163	0.000683581	Down
XLOC_010131	8.06209	23.192	-1.5244	3.08456e-42	7.54375e-41	Down
XLOC_021664	39.098	111.965	-1.51788	1.05553e-62	3.71147e-61	Down
XLOC_027316	13.3599	38.1854	-1.51511	2.06136e-28	3.60234e-27	Down
XLOC_012447	4.05185	11.559	-1.51236	4.28356e-16	4.63759e-15	Down
XLOC_022593	33.6171	95.8062	-1.51092	7.35506e-07	4.04839e-06	Down
XLOC_001432	3.86035	10.9923	-1.50969	1.97055e-17	2.26125e-16	Down
XLOC_006690	15.8156	44.6342	-1.4968	2.06698e-06	1.08218e-05	Down
XLOC_016461	12.6525	35.7073	-1.4968	0.018345	0.03366	Down
XLOC_010285	1.18347	3.30038	-1.47961	0.00017518	0.000467766	Down
XLOC_018675	6.46234	17.9832	-1.47652	4.781e-16	5.14194e-15	Down
XLOC_008795	3.32819	9.22434	-1.47071	1.32161e-10	1.00722e-09	Down
XLOC_003756	8.64389	23.9072	-1.46769	6.60562e-10	4.78393e-09	Down
XLOC_009428	3.64241	10.074	-1.46767	3.43962e-07	1.96071e-06	Down
XLOC_009614	7.83628	21.6265	-1.46456	8.63294e-07	4.70405e-06	Down
XLOC_021967	6.30272	17.329	-1.45914	3.88654e-09	2.64122e-08	Down
XLOC_005814	4.23494	11.6154	-1.45563	1.08556e-12	7.95359e-12	Down
XLOC_017559	4.07991	11.1108	-1.44535	5.29386e-07	2.9562e-06	Down
XLOC_009704	6.88763	18.7436	-1.44432	3.1817e-08	2.00514e-07	Down
XLOC_023720	19.6829	53.5391	-1.44365	6.24896e-11	4.88349e-10	Down
XLOC_024076	3.55943	9.68024	-1.4434	3.29942e-12	2.81757e-11	Down
XLOC_018666	2.48179	6.74797	-1.44307	6.10562e-09	4.08555e-08	Down
XLOC_024696	2.96048	8.04907	-1.44299	2.14446e-05	9.8674e-05	Down
XLOC_026031	1.95333	5.30047	-1.44018	9.81794e-06	4.74148e-05	Down
XLOC_012537	2.35438	6.37591	-1.43728	0.00246278	0.00539417	Down
XLOC_024692	0.963198	2.60339	-1.43449	0.00018814	0.000752083	Down
XLOC_004900	0.545969	1.47399	-1.43284	0.000195148	0.000516896	Down
XLOC_019649	13.6895	36.7482	-1.4246	1.14847e-61	3.98009e-60	Down
XLOC_025678	2.0956	5.53917	-1.40231	9.32004e-44	2.36072e-42	Down
XLOC_000133	3.72904	9.77829	-1.39078	2.3477e-32	4.57029e-31	Down
XLOC_026939	6.35599	16.6488	-1.38923	3.7505e-05	0.000167829	Down
XLOC_020463	21.9352	57.2073	-1.38295	3.9125e-16	4.24084e-15	Down
XLOC_014512	0.951362	2.48076	-1.38272	7.37076e-16	7.26356e-15	Down
XLOC_026314	2.26689	5.87972	-1.37503	1.90094e-08	8.71268e-08	Down
XLOC_027814	13.4843	34.9578	-1.37433	5.26228e-08	3.25664e-07	Down
XLOC_027136	3.18825	8.2497	-1.37158	0.0287226	0.050444	Down
XLOC_024072	14.9606	38.5008	-1.36372	1.0345e-15	1.09202e-14	Down
XLOC_025110	4.82579	12.4188	-1.36369	1.21683e-20	1.62278e-19	Down
XLOC_027780	7.19307	18.506	-1.36331	7.39042e-10	5.32929e-09	Down
XLOC_015902	22.0317	56.6159	-1.36163	7.78622e-11	6.04049e-10	Down
XLOC_010459	6.2545	16.0686	-1.36128	1.64995e-17	1.90203e-16	Down
XLOC_005352	2.76321	7.09098	-1.35964	7.40722e-74	3.01658e-72	Down
XLOC_014448	5.34923	13.7221	-1.3591	3.53876e-09	2.41883e-08	Down
XLOC_012479	6.0587	15.5386	-1.35878	1.21383e-12	8.84589e-12	Down
XLOC_019209	2.53682	6.50537	-1.35861	2.78247e-05	8.38206e-05	Down
XLOC_027933	5.83111	14.9469	-1.358	2.73244e-16	2.97867e-15	Down
XLOC_003582	5.75863	14.7585	-1.35775	4.18652e-63	1.4777e-61	Down
XLOC_017360	29.4685	75.429	-1.35595	3.71378e-12	3.16458e-11	Down
XLOC_019647	5.00162	12.7939	-1.35499	1.98252e-15	2.05434e-14	Down
XLOC_020853	8.08646	20.6163	-1.35021	1.75544e-53	5.29166e-52	Down
XLOC_019737	0.746046	1.90179	-1.35002	6.66327e-09	3.22415e-08	Down
XLOC_001678	5.0849	12.907	-1.34386	1.32799e-20	1.76635e-19	Down
XLOC_018401	1.73047	4.37889	-1.3394	0.00010517	0.000438962	Down
XLOC_016804	6.26903	15.8595	-1.33903	4.4603e-08	2.77771e-07	Down
XLOC_015944	5695.69	14364.2	-1.33454	1.1671e-09	8.28545e-09	Down
XLOC_010418	96.6491	243.507	-1.33314	4.4603e-08	2.77803e-07	Down
XLOC_006961	3.35905	8.42005	-1.32578	4.78642e-05	0.000210492	Down
XLOC_011132	1.83662	4.60379	-1.32577	3.97956e-11	2.46009e-10	Down
XLOC_013836	61.9046	154.632	-1.32072	1.99417e-20	2.63155e-19	Down
XLOC_015859	14.0232	34.7816	-1.31051	4.79398e-19	5.93696e-18	Down
XLOC_021217	0.531637	1.3156	-1.30721	8.68908e-07	3.20647e-06	Down
XLOC_027970	36.0728	88.903	-1.30132	2.13332e-22	3.04065e-21	Down
XLOC_017022	17.342	42.6238	-1.29739	6.58802e-08	4.02755e-07	Down
XLOC_004569	6.86624	16.8587	-1.2959	1.00081e-05	4.82701e-05	Down
XLOC_020764	2.51858	6.17972	-1.29493	7.25738e-14	6.89308e-13	Down
XLOC_006212	2.01256	4.93112	-1.29288	1.5859e-48	4.404e-47	Down
XLOC_020823	1.45947	3.57023	-1.29057	9.68368e-10	6.9315e-09	Down
XLOC_002375	2.6041	6.36733	-1.2899	4.12604e-45	1.06509e-43	Down
XLOC_025823	18.312	44.6774	-1.28676	5.6133e-11	4.39666e-10	Down
XLOC_013868	26.8577	65.4054	-1.28407	8.04456e-11	6.23566e-10	Down
XLOC_014026	6.52056	15.8168	-1.27839	3.66692e-08	2.29889e-07	Down
XLOC_014189	3.93007	9.52541	-1.27723	3.59872e-08	2.25894e-07	Down
XLOC_017163	32.6706	79.0954	-1.2756	4.34114e-46	1.14519e-44	Down
XLOC_027969	93.1214	224.948	-1.27241	8.14088e-06	3.97106e-05	Down
XLOC_012270	2.68836	6.49155	-1.27184	1.07496e-23	1.61098e-22	Down
XLOC_027017	2.56312	6.1867	-1.27127	5.03723e-10	2.77622e-09	Down
XLOC_010555	6.70477	16.1813	-1.27107	1.42326e-06	7.58574e-06	Down
XLOC_002779	2.48577	5.99851	-1.27091	1.41396e-10	1.07568e-09	Down
XLOC_001072	1.02956	2.48107	-1.26893	1.96248e-20	2.59468e-19	Down
XLOC_009253	25.1497	60.1786	-1.25871	9.61616e-30	1.74838e-28	Down
XLOC_020207	3.05231	7.24955	-1.24799	1.26744e-13	1.1847e-12	Down
XLOC_010828	12.1657	28.8894	-1.24772	5.42962e-10	3.96127e-09	Down
XLOC_002739	7.81812	18.4316	-1.23729	9.81594e-20	1.25262e-18	Down
XLOC_014281	9.44214	22.2164	-1.23444	2.97714e-09	2.04607e-08	Down
XLOC_020767	1.92583	4.52858	-1.23358	9.34616e-17	1.04287e-15	Down
XLOC_014908	10.2631	24.122	-1.23288	6.3102e-09	4.21836e-08	Down
XLOC_007837	5.73466	13.4736	-1.23236	1.01442e-06	3.71405e-06	Down
XLOC_024922	10.1943	23.7788	-1.22191	1.9961e-09	1.39347e-08	Down
XLOC_017359	7.11886	16.5947	-1.221	6.07256e-11	4.74832e-10	Down
XLOC_021165	3.19061	7.43713	-1.22091	3.65036e-08	2.28954e-07	Down
XLOC_024407	38.3441	89.2254	-1.21845	1.04437e-22	1.50483e-21	Down
XLOC_013339	1.99145	4.6223	-1.21479	1.04709e-12	7.68347e-12	Down
XLOC_004141	4.78041	11.0794	-1.21267	4.18538e-05	0.00018546	Down
XLOC_021862	8.28603	19.1917	-1.21173	1.16036e-07	6.94873e-07	Down
XLOC_028425	1.73811	4.02113	-1.21008	1.22694e-07	5.06584e-07	Down
XLOC_019669	156.327	359.336	-1.20077	4.98908e-79	2.14213e-77	Down
XLOC_027877	21.6046	49.6519	-1.20051	3.02122e-07	1.7313e-06	Down
XLOC_005679	4.97556	11.3978	-1.19582	0.0327532	0.0567818	Down
XLOC_027952	33.4681	76.6124	-1.19479	1.05201e-13	9.87678e-13	Down
XLOC_027821	75.5368	172.327	-1.1899	7.76006e-05	0.000331978	Down
XLOC_011087	573.072	1307.06	-1.18954	1.92884e-08	8.82997e-08	Down
XLOC_024122	2.20876	5.00983	-1.18152	9.03556e-05	0.000381008	Down
XLOC_013942	3.96322	8.963	-1.17731	4.52624e-07	2.54552e-06	Down
XLOC_018384	1.08122	2.43919	-1.17374	7.78888e-23	1.13025e-21	Down
XLOC_001133	1.00319	2.2584	-1.17071	0.000676598	0.00163651	Down
XLOC_001084	26.1106	58.6096	-1.1665	3.2378e-06	1.11233e-05	Down
XLOC_006975	13.2079	29.639	-1.1661	2.46842e-07	1.42932e-06	Down
XLOC_007366	2.99928	6.71145	-1.16201	3.29563e-08	1.46517e-07	Down
XLOC_023755	6.79455	15.1776	-1.15949	0.000168293	0.00068406	Down
XLOC_022769	38.735	86.4574	-1.15835	1.06399e-11	8.7733e-11	Down
XLOC_020295	4.52986	10.1106	-1.15833	5.90776e-66	2.17686e-64	Down
XLOC_010593	459.52	1022.24	-1.15353	4.79966e-12	4.06733e-11	Down
XLOC_004493	19.0235	41.9468	-1.14078	1.99836e-08	1.28067e-07	Down
XLOC_012639	521.031	1148.55	-1.14037	0.000248678	0.000647112	Down
XLOC_002830	19.5614	43.0128	-1.13676	1.11887e-17	1.3012e-16	Down
XLOC_024252	6.0587	13.3188	-1.13638	0.000136758	0.000562199	Down
XLOC_013301	13.7228	30.1543	-1.13579	0.000554496	0.00136134	Down
XLOC_019592	7.62514	16.7431	-1.13473	6.66788e-08	4.07412e-07	Down
XLOC_009682	208.01	456.509	-1.13399	5.39552e-83	2.44566e-81	Down
XLOC_008100	6.41465	14.06	-1.13215	4.7579e-23	6.95342e-22	Down
XLOC_013409	13.3748	29.2621	-1.12952	5.25098e-07	2.93432e-06	Down
XLOC_026790	6.03709	13.1575	-1.12396	9.53518e-05	0.000400428	Down
XLOC_028154	7.1926	15.6596	-1.12246	5.2012e-24	7.87364e-23	Down
XLOC_004890	2.70739	5.89401	-1.12235	1.8402e-05	8.59532e-05	Down
XLOC_008877	95.2893	207.271	-1.12113	3.09194e-06	1.58418e-05	Down
XLOC_019166	4.06721	8.84602	-1.12099	2.10092e-94	1.07463e-92	Down
XLOC_011746	14.634	31.8074	-1.12004	2.7032e-10	2.01819e-09	Down
XLOC_008570	5.47127	11.8512	-1.11509	1.48746e-15	1.55386e-14	Down
XLOC_005676	481.863	1041.93	-1.11256	1.39197e-23	2.07764e-22	Down
XLOC_002441	5.81874	12.5752	-1.1118	1.02493e-14	1.01621e-13	Down
XLOC_018668	3.06558	6.62336	-1.1114	4.31417e-05	0.000126318	Down
XLOC_017252	83.8603	181.14	-1.11105	1.28139e-10	9.77376e-10	Down
XLOC_025019	0.900594	1.94329	-1.10955	0.000505462	0.00125044	Down
XLOC_016866	5.23061	11.2802	-1.10874	3.09194e-06	1.58433e-05	Down
XLOC_021185	59.9502	129.003	-1.10557	2.492e-05	7.55229e-05	Down
XLOC_027943	54.8857	117.989	-1.10415	2.61372e-45	6.79138e-44	Down
XLOC_005772	18.5148	39.7067	-1.1007	1.51025e-05	3.80665e-39	Down
XLOC_019463	8.21659	17.5937	-1.09845	3.75074e-06	3.36834e-21	Down
XLOC_022871	1.48126	3.16906	-1.09723	4.8243e-06	1.61866e-05	Down
XLOC_024449	21.8113	46.6158	-1.09574	8.831e-14	2.62421e-48	Down
XLOC_010261	11.3707	24.2212	-1.09095	3.43222e-28	1.28078e-11	Down
XLOC_026299	3.99143	8.4663	-1.08483	1.34587e-14	4.32292e-06	Down
XLOC_004119	1.78558	3.7829	-1.0831	1.5738e-41	1.3394e-08	Down
XLOC_027445	0.593831	1.25699	-1.08185	0.0334655	0.0743521	Down
XLOC_001036	14.9606	31.6256	-1.07992	2.37964e-18	0	Down
XLOC_019673	61.8821	130.79	-1.07966	0.00150553	0.00342308	Down
XLOC_000377	5.20716	10.999	-1.0788	8.27696e-12	2.68427e-05	Down
XLOC_017699	1.58995	3.35745	-1.07838	4.34602e-30	8.07514e-05	Down
XLOC_008514	2.48577	5.2487	-1.07827	9.05714e-05	3.2862e-08	Down
XLOC_021453	4.55719	9.62047	-1.07796	0.00729248	0.0145253	Down
XLOC_005805	1.10364	2.32825	-1.07698	2.65972e-16	9.41042e-06	Down
XLOC_022178	3.46234	7.29284	-1.07473	1.68752e-54	5.63849e-39	Down
XLOC_004619	2.47641	5.19354	-1.06847	5.84222e-07	2.2014e-06	Down
XLOC_011007	81.6477	171.165	-1.0679	4.25996e-06	1.44095e-05	Down
XLOC_019020	973.455	2037.68	-1.06574	5.96506e-09	3.04396e-07	Down
XLOC_025082	26.5241	55.5129	-1.06552	4.0646e-06	2.90894e-08	Down
XLOC_027712	313.217	652.057	-1.05784	5.68326e-09	3.2866e-08	Down
XLOC_004298	6.77978	14.0763	-1.05396	3.4542e-05	4.15854e-05	Down
XLOC_007096	2.90006	5.99851	-1.04852	2.66728e-08	0.000638074	Down
XLOC_010550	5.46784	11.2975	-1.04696	3.6566e-11	0.000259006	Down
XLOC_014207	4.76459	9.84104	-1.04646	3.21094e-07	6.87514e-06	Down
XLOC_004420	1.42646	2.9382	-1.04249	8.79525e-08	3.71156e-07	Down
XLOC_006369	1.22606	2.52395	-1.04165	4.75698e-134	5.8873e-10	Down
XLOC_027953	13.0327	26.7743	-1.03871	2.40216e-05	1.91039e-41	Down
XLOC_021652	3.68656	7.56736	-1.03751	2.25333e-06	7.91627e-06	Down
XLOC_010579	2388.99	4882.97	-1.03136	7.97842e-15	0.000175978	Down
XLOC_012778	442.931	905.023	-1.03087	2.22714e-13	3.97835e-10	Down
XLOC_020110	135.074	275.834	-1.03005	2.0896e-24	7.12997e-05	Down
XLOC_002043	1.85245	3.77524	-1.02713	1.65785e-12	1.9048e-05	Down
XLOC_019465	7.23646	14.7122	-1.02366	2.44896e-09	8.33905e-13	Down
XLOC_027798	39.2841	79.8511	-1.02337	2.00038e-09	5.95474e-27	Down
XLOC_015712	11.309	22.98	-1.02291	3.65846e-10	1.32657e-13	Down
XLOC_020869	2.3843	4.84367	-1.02253	3.56772e-21	3.79529e-40	Down
XLOC_009619	1.82775	3.70783	-1.02051	6.48115e-07	2.42684e-06	Down
XLOC_026662	2.35649	4.77731	-1.01956	1.23201e-06	4.46788e-06	Down
XLOC_001503	14.485	29.3144	-1.01705	2.28314e-05	2.8581e-17	Down
XLOC_009916	47.6447	95.9587	-1.0101	4.04796e-15	6.87924e-11	Down
XLOC_020267	5.61844	11.3099	-1.00934	8.547e-06	7.97779e-29	Down
XLOC_000991	9.31951	18.6693	-1.00234	2.88794e-11	0.000381831	Down
XLOC_027711	100.528	50.2464	1.00051	3.0223e-14	2.92531e-13	Up
XLOC_015017	22.2349	11.1027	1.00192	1.26252e-21	1.74948e-20	Up
XLOC_008826	68.8101	34.2315	1.0073	5.28896e-81	2.31947e-79	Up
XLOC_018447	36.2402	18.0136	1.0085	6.41259e-07	8.27385e-06	Up
XLOC_011929	8.73422	4.33962	1.00911	2.4629e-50	7.02987e-49	Up
XLOC_024262	166.639	82.7933	1.00914	5.97016e-11	4.67023e-10	Up
XLOC_027279	61.6891	30.5724	1.01279	1.8176e-09	2.11895e-08	Up
XLOC_027949	3.46875	1.70888	1.02136	9.17306e-05	0.000386541	Up
XLOC_000628	3.02364	1.4884	1.02252	2.47974e-06	1.28203e-05	Up
XLOC_002536	94.4908	46.4977	1.02301	9.2435e-11	1.31463e-09	Up
XLOC_011002	41.7533	20.3972	1.03352	1.75632e-17	2.02255e-16	Up
XLOC_020789	8.86484	4.30202	1.04308	4.3553e-07	3.35258e-06	Up
XLOC_024448	83.0026	40.2358	1.04468	3.61914e-27	6.07895e-26	Up
XLOC_010436	22.9787	11.1344	1.04527	3.77505e-06	2.39566e-05	Up
XLOC_024097	371.538	179.854	1.04668	8.16284e-06	3.98107e-05	Up
XLOC_017915	195.884	94.5048	1.05154	6.53824e-65	2.37129e-63	Up
XLOC_009023	4.36617	2.10577	1.05202	8.59326e-08	7.6054e-07	Up
XLOC_011668	38.9194	18.7511	1.05351	4.31849e-06	2.70046e-05	Up
XLOC_020708	132.988	63.7243	1.06138	5.63214e-26	9.1037e-25	Up
XLOC_003691	55.5445	26.4711	1.06923	9.17306e-05	0.000386512	Up
XLOC_020048	91.453	43.2541	1.08019	0.000123589	0.000510488	Up
XLOC_017347	1332.54	629.261	1.08245	3.30132e-11	2.63387e-10	Up
XLOC_010011	17.1701	8.10353	1.08328	2.38018e-86	1.11921e-84	Up
XLOC_025845	13.6101	6.41101	1.08605	0.000228706	0.000904964	Up
XLOC_024661	11.7161	5.49952	1.09111	3.12326e-09	2.14383e-08	Up
XLOC_009344	36.6862	17.1475	1.09724	1.5897e-15	1.65848e-14	Up
XLOC_013699	20.3886	9.5115	1.10002	4.7761e-44	1.21477e-42	Up
XLOC_008649	20.7685	9.65629	1.10486	2.15872e-08	2.12885e-07	Up
XLOC_027277	10.1344	4.70503	1.10698	2.95026e-10	2.19583e-09	Up
XLOC_009082	10.2297	4.67406	1.13002	1.53825e-39	3.53989e-38	Up
XLOC_011530	10.2297	4.67406	1.13002	2.3306e-05	0.000106954	Up
XLOC_018334	199.497	90.7375	1.1366	1.13707e-12	1.00304e-11	Up
XLOC_009798	4.84775	2.19635	1.14221	9.8129e-104	5.45824e-102	Up
XLOC_027157	2.04026	0.92026	1.14864	3.96022e-05	0.000200472	Up
XLOC_010533	1.68094	0.757496	1.14996	2.06664e-08	2.04448e-07	Up
XLOC_005966	14.3624	6.46761	1.15099	2.31398e-09	2.65002e-08	Up
XLOC_012923	1.59622	0.718575	1.15145	5.66295e-06	3.46067e-05	Up
XLOC_019829	1.10497	0.497211	1.15208	0.0209098	0.0501707	Up
XLOC_013053	1.30221	0.585613	1.15294	3.40227e-08	3.2381e-07	Up
XLOC_001296	1.26001	0.566596	1.15304	4.61903e-05	0.000230287	Up
XLOC_024949	46.3777	20.6254	1.16901	0.00120743	0.00356076	Up
XLOC_020485	12.0834	5.33057	1.18066	1.08084e-09	1.30701e-08	Up
XLOC_026212	51.3829	22.4817	1.19254	9.15602e-08	5.53512e-07	Up
XLOC_024817	8.20977	3.59035	1.19322	5.9396e-08	3.65009e-07	Up
XLOC_022138	42.1391	18.3831	1.19678	1.22113e-07	7.28661e-07	Up
XLOC_011664	21.6135	9.36926	1.20593	7.13346e-10	8.87742e-09	Up
XLOC_025000	7.82755	3.38286	1.21032	5.01544e-64	1.80129e-62	Up
XLOC_021054	15.7737	6.77468	1.2193	7.5765e-13	6.72636e-12	Up
XLOC_002395	6.36023	2.72212	1.22435	0.0183092	0.0448049	Up
XLOC_018600	6.64132	2.82692	1.23224	0.000128139	0.000528219	Up
XLOC_003799	163.082	69.3519	1.23359	4.47124e-16	4.83133e-15	Up
XLOC_011354	326.623	138.682	1.23585	1.09628e-17	1.27572e-16	Up
XLOC_020112	416.011	175.645	1.24396	7.38558e-25	1.15337e-23	Up
XLOC_014403	50.469	21.2682	1.2467	3.03838e-20	3.96602e-19	Up
XLOC_027023	8.58113	3.60001	1.25317	3.32904e-28	5.77754e-27	Up
XLOC_001739	8.30503	3.48306	1.25363	3.33366e-18	3.96777e-17	Up
XLOC_002737	77.0127	32.1797	1.25895	1.51962e-38	3.42024e-37	Up
XLOC_019747	5.67092	2.3695	1.259	6.8806e-05	0.000296094	Up
XLOC_027324	14.8516	6.19355	1.26178	8.57872e-07	4.67773e-06	Up
XLOC_025605	79.609	33.0537	1.26812	1.27408e-140	9.30266e-139	Up
XLOC_016324	28.5503	11.8493	1.2687	1.39515e-08	1.41975e-07	Up
XLOC_002139	12.8758	5.32172	1.2747	1.15885e-50	3.32658e-49	Up
XLOC_018352	17.9427	7.41517	1.27485	8.73024e-16	9.26155e-15	Up
XLOC_027259	7.48485	3.08846	1.27709	1.23687e-105	6.98514e-104	Up
XLOC_022041	25.3141	10.4183	1.28082	1.85127e-27	3.14193e-26	Up
XLOC_026089	133.999	54.7704	1.29075	0.00162764	0.00547084	Up
XLOC_019643	31.3522	12.7927	1.29325	4.2062e-09	2.84761e-08	Up
XLOC_025906	3.86471	1.5548	1.31363	7.94098e-25	1.23801e-23	Up
XLOC_022752	3.08868	1.24053	1.31603	1.49949e-11	2.38096e-10	Up
XLOC_017381	14.0155	5.59522	1.32476	3.09826e-49	8.69981e-48	Up
XLOC_001970	28.2354	11.2466	1.32802	2.2739e-143	1.68247e-141	Up
XLOC_016734	15.9373	6.30889	1.33695	7.9159e-05	0.000338305	Up
XLOC_007729	16.1398	6.3437	1.34723	4.69826e-288	6.48442e-286	Up
XLOC_000446	27.034	10.612	1.34908	1.4927e-06	7.94286e-06	Up
XLOC_011602	8.16356	3.2029	1.34982	6.08254e-82	2.69742e-80	Up
XLOC_013286	34.3775	13.3465	1.365	3.75282e-07	2.92394e-06	Up
XLOC_009405	141.444	54.8796	1.36589	3.30294e-86	1.55048e-84	Up
XLOC_010007	12.2277	4.7269	1.37119	1.67949e-55	5.23669e-54	Up
XLOC_008827	104.765	40.3368	1.37699	2.63308e-05	0.000119911	Up
XLOC_022502	115.891	44.501	1.38086	3.6027e-07	2.05072e-06	Up
XLOC_020093	58.5008	22.4482	1.38186	6.69162e-06	3.2876e-05	Up
XLOC_020426	41.181	15.7395	1.38759	1.83209e-86	8.62221e-85	Up
XLOC_018849	14.5409	5.5495	1.38969	4.97126e-28	8.58722e-27	Up
XLOC_015016	12.7048	4.83974	1.39237	1.49326e-10	2.04641e-09	Up
XLOC_027100	7.808	2.97362	1.39273	5.67379e-10	7.16016e-09	Up
XLOC_027984	61.9046	23.531	1.39548	4.3808e-14	4.20783e-13	Up
XLOC_008355	79.0506	29.9756	1.39899	6.56318e-41	1.55763e-39	Up
XLOC_024662	7.56846	2.86505	1.40144	6.56254e-53	1.95903e-51	Up
XLOC_007668	7.40311	2.80179	1.40178	1.48079e-17	1.71131e-16	Up
XLOC_019232	2.77334	1.04563	1.40725	0.0298745	0.0676356	Up
XLOC_025303	44.8395	16.8907	1.40854	9.05948e-45	2.32991e-43	Up
XLOC_013277	1.42641	0.534668	1.41567	0.000515804	0.00199166	Up
XLOC_023025	11.7161	4.32105	1.43904	1.94319e-06	1.01997e-05	Up
XLOC_013923	19.164	7.02684	1.44745	8.39596e-25	1.3082e-23	Up
XLOC_025463	12.2763	4.49865	1.44831	5.877e-09	3.9378e-08	Up
XLOC_005532	3.06014	1.12014	1.44992	1.98242e-07	1.63387e-06	Up
XLOC_005119	68.9256	25.2169	1.45065	9.49952e-06	4.60418e-05	Up
XLOC_020709	123.606	44.6774	1.46813	1.84067e-14	1.80304e-13	Up
XLOC_022840	78.9094	28.4628	1.47112	0.00878389	0.0238737	Up
XLOC_011261	1.19746	0.430903	1.47454	0.00340763	0.010441	Up
XLOC_028277	23.6694	8.40392	1.49389	9.49952e-06	4.60377e-05	Up
XLOC_024807	44.3546	15.6638	1.50165	1.06642e-05	5.13273e-05	Up
XLOC_025015	54.1304	19.109	1.50219	1.04371e-07	6.28075e-07	Up
XLOC_005455	15.5508	5.47741	1.50542	1.733e-09	1.21655e-08	Up
XLOC_018333	160.281	56.3301	1.50863	2.35166e-15	2.4237e-14	Up
XLOC_024250	41.0149	14.3814	1.51194	4.90958e-15	4.95298e-14	Up
XLOC_003744	13.5948	4.7644	1.51269	1.11262e-147	8.36658e-146	Up
XLOC_007852	9.78526	3.42606	1.51406	7.17298e-08	4.37646e-07	Up
XLOC_019561	10.2928	3.59978	1.51565	2.72816e-06	1.40691e-05	Up
XLOC_001944	7.96197	2.78129	1.51737	2.1191e-07	1.23676e-06	Up
XLOC_020446	25.4771	8.79178	1.53497	2.03162e-11	1.6429e-10	Up
XLOC_008870	3.97589	1.36589	1.54144	1.5207e-51	4.43898e-50	Up
XLOC_022021	52.1727	17.6292	1.56533	1.18139e-38	2.67092e-37	Up
XLOC_006798	6.45662	2.16264	1.57799	1.78074e-43	4.48997e-42	Up
XLOC_018980	408.658	135.861	1.58876	4.08248e-06	2.56395e-05	Up
XLOC_004342	34.0606	11.3114	1.59033	5.2193e-20	6.74439e-19	Up
XLOC_006647	224.274	73.7141	1.60525	7.13804e-34	1.44444e-32	Up
XLOC_011529	16.9644	5.5495	1.61208	1.79664e-15	1.86663e-14	Up
XLOC_026969	49.887	15.9843	1.64201	2.68522e-30	4.95544e-29	Up
XLOC_018619	429.607	136.337	1.65584	3.9219e-05	0.000175216	Up
XLOC_022424	52.0426	16.4977	1.65743	4.28462e-29	7.64203e-28	Up
XLOC_015026	9.02209	2.85833	1.65829	2.48217e-09	2.83401e-08	Up
XLOC_027813	45.4653	14.3962	1.65908	4.29398e-16	4.64796e-15	Up
XLOC_016070	18.4981	5.79502	1.67449	2.77248e-05	0.000145515	Up
XLOC_021507	27.4679	8.50998	1.69052	2.0314e-74	8.32182e-73	Up
XLOC_009797	16.6482	5.08827	1.71012	4.54046e-05	0.000200456	Up
XLOC_018381	34.6071	10.5126	1.71895	1.91018e-05	8.8989e-05	Up
XLOC_001735	34.4567	10.22	1.75339	1.87027e-06	9.83093e-06	Up
XLOC_013275	122.778	36.3363	1.75657	1.01712e-09	7.26825e-09	Up
XLOC_002242	130.964	38.4	1.76999	5.97652e-37	1.30173e-35	Up
XLOC_027278	13.875	3.98739	1.79897	4.4635e-17	5.05385e-16	Up
XLOC_025909	218.699	61.7718	1.82393	6.67612e-10	4.83183e-09	Up
XLOC_021150	30.0629	8.4682	1.82786	1.23141e-05	5.85503e-05	Up
XLOC_002629	23.3719	6.52155	1.84149	3.0261e-06	1.55433e-05	Up
XLOC_018865	21.9754	6.11916	1.84448	1.23141e-05	5.85452e-05	Up
XLOC_023942	26.2596	7.22447	1.86188	2.41768e-31	4.5887e-30	Up
XLOC_011381	397.323	108.693	1.87005	0	0	Up
XLOC_027087	1200.79	325.878	1.88158	9.08118e-15	9.02492e-14	Up
XLOC_019594	84.8582	22.7024	1.90221	1.72718e-15	1.79614e-14	Up
XLOC_022215	18.8932	4.95308	1.93147	7.22724e-24	1.08752e-22	Up
XLOC_008548	42.205	10.9009	1.95297	8.14758e-07	4.45801e-06	Up
XLOC_024369	40.9928	10.5775	1.95437	4.49314e-16	4.84931e-15	Up
XLOC_006683	1.8248	0.469137	1.95966	1.84399e-12	3.33621e-11	Up
XLOC_026779	2.15748	0.554355	1.96047	6.72652e-08	6.07324e-07	Up
XLOC_007195	9.06377	2.25269	2.00846	1.49451e-46	3.9709e-45	Up
XLOC_012704	4.90207	1.21055	2.01773	5.20984e-08	3.22599e-07	Up
XLOC_008983	46.3951	11.4138	2.02319	1.35206e-09	9.56045e-09	Up
XLOC_012963	165.657	40.4239	2.03492	6.57676e-19	2.70193e-17	Up
XLOC_017170	9.42163	2.26843	2.05428	3.65448e-10	4.72026e-09	Up
XLOC_011471	118.813	28.4903	2.06015	2.07922e-05	9.60394e-05	Up
XLOC_014029	366.646	86.6882	2.08048	8.75662e-44	2.21903e-42	Up
XLOC_019949	87.8679	20.76	2.08153	1.47285e-13	1.37254e-12	Up
XLOC_020950	312.784	73.0208	2.09879	2.52238e-24	3.86707e-23	Up
XLOC_027262	24.686	5.6756	2.12085	2.43296e-77	1.03103e-75	Up
XLOC_001744	23.9954	5.47608	2.13154	7.5547e-10	5.44491e-09	Up
XLOC_027818	76.0276	17.3358	2.13277	9.46558e-65	3.42624e-63	Up
XLOC_011444	207.283	47.0416	2.13959	1.58202e-66	5.88025e-65	Up
XLOC_021751	7.75083	1.70308	2.1862	1.25862e-42	3.1056e-41	Up
XLOC_015747	12.2397	2.64543	2.20999	5.04364e-07	2.82273e-06	Up
XLOC_018801	23.6694	5.04235	2.23085	4.86632e-42	1.18489e-40	Up
XLOC_010009	86.1669	18.2714	2.23755	3.27268e-09	2.24416e-08	Up
XLOC_003122	18.8715	4.00044	2.23798	3.13386e-05	0.000141714	Up
XLOC_016912	16.1706	3.41935	2.24158	7.07642e-13	6.29957e-12	Up
XLOC_009794	9.8711	2.07388	2.25088	2.80748e-12	2.40675e-11	Up
XLOC_019079	38.6873	8.10957	2.25416	1.27156e-20	1.69455e-19	Up
XLOC_004590	390.471	81.1266	2.26697	4.63654e-06	2.32921e-05	Up
XLOC_027802	10.9199	2.24932	2.2794	4.69444e-15	4.73853e-14	Up
XLOC_022591	6.85791	1.40763	2.2845	8.77802e-09	9.16578e-08	Up
XLOC_025907	2.63441	0.538629	2.29012	5.36454e-23	7.82553e-22	Up
XLOC_001972	15.7945	3.22549	2.29183	7.34418e-18	8.61152e-17	Up
XLOC_004767	33.9987	6.92386	2.29583	1.8659e-18	2.25084e-17	Up
XLOC_004104	16.7016	3.38734	2.30176	0	0	Up
XLOC_015113	2.81628	0.565227	2.31689	4.19696e-12	3.56532e-11	Up
XLOC_023970	39.1218	7.84939	2.31732	4.18454e-07	2.3673e-06	Up
XLOC_007455	61.2927	12.2418	2.3239	1.85426e-47	5.03059e-46	Up
XLOC_004954	563.693	108.316	2.37966	7.51328e-05	0.000356095	Up
XLOC_001102	9.05207	1.72655	2.39036	3.8531e-09	2.61945e-08	Up
XLOC_001971	7.83217	1.49206	2.39211	2.1469e-48	5.94398e-47	Up
XLOC_024296	11.5003	2.17077	2.40539	6.124e-10	4.44385e-09	Up
XLOC_019398	16.234	3.05724	2.40872	1.11225e-13	1.04281e-12	Up
XLOC_027789	107.647	19.9134	2.4345	1.27662e-06	6.85369e-06	Up
XLOC_008249	119.921	21.9544	2.4495	2.3255e-16	2.54257e-15	Up
XLOC_002026	5.41477	0.982335	2.46261	3.363e-75	1.39315e-73	Up
XLOC_010901	5.75049	1.04014	2.46691	3.60604e-05	0.000161653	Up
XLOC_018332	45.4978	7.95581	2.51572	0.000105589	0.00044051	Up
XLOC_028128	5.56105	0.94235	2.56102	2.04362e-43	5.1411e-42	Up
XLOC_022046	3.58791	0.60511	2.56787	4.23632e-14	9.60369e-13	Up
XLOC_022721	8.80679	1.47656	2.57638	0.00787155	0.0216505	Up
XLOC_002210	15.5045	2.58817	2.58268	8.81698e-06	4.285e-05	Up
XLOC_015093	8.8145	1.46	2.59391	1.2136e-15	1.27523e-14	Up
XLOC_018483	4.46725	0.734894	2.60378	8.7847e-96	4.54808e-94	Up
XLOC_003233	34.5471	5.645	2.61352	1.23475e-31	2.36134e-30	Up
XLOC_009795	17.3904	2.80443	2.63251	7.50838e-09	4.97547e-08	Up
XLOC_023091	7.61701	1.21717	2.64569	1.01752e-06	5.51458e-06	Up
XLOC_006799	9.83838	1.57154	2.64624	3.60604e-05	0.000161613	Up
XLOC_003337	55.5445	8.82371	2.65419	1.52424e-15	1.59168e-14	Up
XLOC_020821	116.47	18.3575	2.66552	1.25547e-49	3.54329e-48	Up
XLOC_028014	7.3668	1.15727	2.67031	1.10069e-07	6.61357e-07	Up
XLOC_001627	22.2393	3.42326	2.69967	6.18354e-05	0.000267617	Up
XLOC_027799	6.74213	1.02817	2.71313	6.1523e-43	1.53171e-41	Up
XLOC_005634	70.4245	10.2698	2.77767	8.81698e-06	4.28538e-05	Up
XLOC_008310	49.8787	7.26727	2.77894	2.54196e-41	6.09817e-40	Up
XLOC_022045	23.0231	3.3297	2.78962	1.25988e-05	7.12317e-05	Up
XLOC_027575	37.208	5.36477	2.79402	1.49528e-07	8.83202e-07	Up
XLOC_023743	316.203	44.9634	2.81403	4.76444e-25	7.48476e-24	Up
XLOC_026505	13.9252	1.95895	2.82955	1.02302e-19	1.30458e-18	Up
XLOC_020409	25.9015	3.56221	2.86219	7.47848e-29	1.32362e-27	Up
XLOC_013341	25.2109	3.46581	2.86278	6.68702e-42	1.62464e-40	Up
XLOC_004248	67.7996	9.22698	2.87735	1.00737e-121	6.56692e-120	Up
XLOC_000892	50.7021	6.8463	2.88865	0.00136158	0.00669269	Up
XLOC_008373	801.586	107.208	2.90244	5.16436e-06	2.57729e-05	Up
XLOC_012621	22.2924	2.93059	2.92729	7.50088e-07	4.12537e-06	Up
XLOC_000618	17.1868	2.24933	2.93373	7.50088e-07	4.12496e-06	Up
XLOC_015114	3.0698	0.397033	2.95081	0.000193522	0.000772038	Up
XLOC_027164	29.9116	3.69079	3.0187	1.21649e-17	9.34784e-16	Up
XLOC_014960	93.5068	11.4243	3.03297	1.95827e-60	6.66548e-59	Up
XLOC_023973	66.4843	8.03363	3.04889	5.16436e-06	2.57752e-05	Up
XLOC_010002	31.6203	3.74695	3.07706	6.18354e-05	0.000267637	Up
XLOC_002060	106.696	12.5703	3.08542	4.82354e-40	1.11979e-38	Up
XLOC_019794	29.6524	3.42326	3.11471	0.000148195	0.000605749	Up
XLOC_000461	13.5992	1.56656	3.11785	1.2136e-15	1.27547e-14	Up
XLOC_004032	3.78335	0.426459	3.14919	7.47015e-12	2.51517e-10	Up
XLOC_028047	1481.06	162.92	3.18439	7.50838e-09	4.97666e-08	Up
XLOC_005184	28.4214	3.08022	3.20587	1.29071e-08	8.42186e-08	Up
XLOC_009961	204.964	21.155	3.2763	1.11941e-32	3.49715e-30	Up
XLOC_012800	125.409	12.7927	3.29325	6.53642e-19	8.04801e-18	Up
XLOC_024531	166.008	16.6485	3.31779	2.81004e-13	2.56933e-12	Up
XLOC_008276	1148.73	108.77	3.40069	4.93768e-13	4.43918e-12	Up
XLOC_018482	23.3719	2.17385	3.42645	1.08753e-58	3.57208e-57	Up
XLOC_020775	19.2148	1.77635	3.43523	5.02024e-06	2.50718e-05	Up
XLOC_021687	16.999	1.56656	3.43978	2.53354e-14	2.46171e-13	Up
XLOC_013934	5.41477	0.491168	3.46261	4.25832e-07	2.40683e-06	Up
XLOC_013170	2.85491	0.257701	3.46968	1.46462e-08	2.72871e-07	Up
XLOC_006165	2.50315	0.225788	3.4707	1.57306e-05	7.40881e-05	Up
XLOC_005004	217.295	17.1158	3.66625	3.98482e-80	1.73517e-78	Up
XLOC_025453	58.2255	4.26424	3.77129	6.73066e-09	4.48373e-08	Up
XLOC_012757	6.83519	0.499233	3.7752	9.6796e-12	8.01372e-11	Up
XLOC_020782	15.5508	1.09548	3.82735	8.32158e-55	2.56293e-53	Up
XLOC_001590	9.76658	0.683215	3.83744	0.000471504	0.00270646	Up
XLOC_028032	21.2681	1.39666	3.92864	4.61352e-05	0.000203438	Up
XLOC_003017	4.3952	0.272866	4.00966	0.0124494	0.0430264	Up
XLOC_017068	1.99681	0.12376	4.01208	0.000847254	0.00445656	Up
XLOC_017171	17.7158	1.0814	4.03406	8.99176e-05	0.000379682	Up
XLOC_000918	39.7323	2.17385	4.19199	8.09924e-23	1.17374e-21	Up
XLOC_016122	269.007	7.10538	5.24259	0.0339767	0.0963389	Up
XLOC_005286	1.95722	0.01	7.61266	8.7292e-16	9.264e-15	Up
XLOC_009234	2.77426	0.01	8.11596	9.96202e-12	8.23768e-11	Up
XLOC_001714	3.80523	0.01	8.57184	1.34614e-12	5.10894e-11	Up
XLOC_023762	3.85425	0.01	8.59031	1.3148e-09	3.01881e-08	Up
XLOC_016263	5.08467	0.01	8.99001	4.27874e-78	1.82019e-76	Up
XLOC_016448	5.18365	0.01	9.01782	0.00862318	0.0317488	Up
XLOC_009793	5.55944	0.01	9.1188	7.879e-09	5.2117e-08	Up
XLOC_009235	363.392	0.609541	9.21959	3.6737e-22	5.17883e-21	Up
XLOC_027322	6.4161	0.01	9.32555	2.36712e-05	0.000108567	Up
XLOC_006966	6.76726	0.01	9.40243	0.00017525	0.00070555	Up
XLOC_012914	7.2125	0.01	9.49436	0.00143558	0.00700942	UP
XLOC_027989	8.56115	0.01	9.74166	7.4256e-31	1.39217e-29	Up
XLOC_025085	8.59339	0.01	9.74708	6.51127e-23	9.66663e-21	Up
XLOC_001042	8.75115	0.01	9.77333	1.13601e-15	6.85091e-14	Up
XLOC_007730	8.89616	0.01	9.79704	4.61352e-05	0.000203292	Up
XLOC_025343	9.37616	0.01	9.87285	8.41702e-07	4.59091e-06	Up
XLOC_002063	9.67199	0.01	9.91767	8.41702e-07	4.59499e-06	Up
XLOC_024739	10.772	0.01	10.0731	4.91628e-94	2.50314e-92	Up
XLOC_013476	12.9901	0.01	10.3432	6.86818e-35	2.61774e-32	Up
XLOC_013477	15.4288	0.01	10.5914	6.13966e-06	6.22028e-05	Up
XLOC_010100	23.034	0.01	11.1695	1.38743e-12	5.24607e-11	Up
XLOC_003123	28.1362	0.01	11.4582	4.81722e-34	9.80902e-33	Up
XLOC_006712	42.2564	0.01	12.045	1.1037e-18	1.34695e-17	Up
XLOC_013823	44.5338	0.01	12.1207	0	0	Up
XLOC_018696	47.9595	0.01	12.2276	3.0133e-28	5.24273e-27	Up
XLOC_015724	62.5957	0.01	12.6118	4.12572e-69	1.57366e-67	Up
XLOC_022382	99.7483	0.01	13.2841	0	0	Up
XLOC_015307	119.676	0.01	13.5468	6.64048e-95	3.40925e-93	Up
XLOC_023585	119.676	0.01	13.5468	0	0	Up
XLOC_009615	165.943	0.01	14.0184	0	0	Up
XLOC_019810	176.494	0.01	14.1073	1.15243e-47	3.13884e-46	Up
XLOC_005633	180.049	0.01	14.1361	2.12594e-180	1.961e-178	Up
XLOC_009236	195.16	0.01	14.2524	0	0	Up
