# Supplementary material for: Integrated Analysis of lncRNAs and mRNAs Reveals Complex Gene Network Mediated by lncRNAs and Regulatory Function of MuLRR-RLK-AS in Response to Phytoplasma Infection in Mulberry
Source: Biomolecules. 2024 Mar 5;14(3):308. doi: 10.3390/biom14030308 (PMC10967971; doi:10.3390/biom14030308)
Supplement: Supplementary file 1 [file biomolecules-14-00308-s001.zip › Supplementary Table S3.xlsx]

## Sheet: Sheet8
Supplementary Table 3. Association analysis of the differentially expressed lncRNA and their co-localization differentially expressed target genes
LncRNA ID	log2FoldChange(IL/HL)	P value	Up/Down (IL/HL)	mRNA ID	log2FoldChange(IL/HL)	P value	Up/Down (IL/HL)	Description	Up/Down Stream
XLOC_000009	-1.6599	2.01424e-05	Down	XP_010086539.1	-6.2854	9.70606e-11	Down	Uncharacterized protein LOC21384651	UPSTREAM_2K
XLOC_003582	-1.35775	4.18652e-63	Down	XP_010089960.1	1.62276	2.68522e-30	Up	NADP-dependent glyceraldehyde-3-phosphate dehydrogenase	DOWNSTREAM_2K
XLOC_004104	2.30176	0	Up	XP_010090441.1	-1.49881	8.26044e-09	Down	NAC domain containing protein 50 isoform X1	UPSTREAM_2K
XLOC_004314	-11.6276	4.49638e-161	Down	XP_010090692.1	5.04439	5.83322e-08	Up	Uncharacterized protein	DOWNSTREAM_2K
XLOC_005352	-1.35964	7.40722e-74	Down	XP_010091710.1	-1.75161	0.000173638	Down	Hypothetical protein	DOWNSTREAM_2K
XLOC_005353	-2.14238	1.18555e-54	Down	XP_010091710.1	-1.75161	0.000173638	Down	Hypothetical protein	DOWNSTREAM_2K
XLOC_006216	-8.08798	0.000355214	Down	XP_010092498.1	11.0617	0	Up	Hypothetical protein	DOWNSTREAM_2K
XLOC_006461	-2.22073	3.241e-11	Down	XP_010092702.1	-2.11548	8.81174e-08	Down	Pentatricopeptide repeat-containing protein	UPSTREAM_2K
XLOC_006690	-1.4968	2.06698e-06	Down	XP_010092905.1	1.32551	2.24364e-35	Up	Common plant regulatory factor 1	DOWNSTREAM_2K
XLOC_006961	-1.32578	4.78642e-05	Down	XP_010093164.1	-2.19143	1.03384e-19	Down	Hypothetical protein	UPSTREAM_2K
XLOC_007096	-1.04852	2.66728e-08	Down	XP_010093303.1	-1.41504	1.18407e-05	Down	ATP-dependent zinc metalloprotease FtsH	DOWNSTREAM_2K
XLOC_008373	2.90244	5.16436e-06	Up	XP_010094597.1	1.37839	4.77326e-91	Up	4-coumarate--CoA ligase-like 5	UPSTREAM_2K
XLOC_008398	-2.45656	0.474176	Down	XP_010094597.1	1.37839	4.77326e-91	Up	4-coumarate--CoA ligase-like 5	UPSTREAM_2K
XLOC_016866	-1.10874	3.09194e-06	Down	XP_010094598.1	-1.70834	7.09512e-19	Down	Protein ROOT PRIMORDIUM DEFECTIVE 1	DOWNSTREAM_2K
XLOC_009663	-2.04382	1.85652e-23	Down	XP_010095745.1	-2.1724	9.13578e-119	Down	Pyruvate kinase isozyme A	UPSTREAM_2K
XLOC_011123	-1.69951	1.81391e-14	Down	XP_010097263.1	-1.57024	7.68862e-21	Down	Hypothetical protein	DOWNSTREAM_2K
XLOC_011929	1.00911	2.4629e-50	Up	XP_010097937.1	-1.65344	6.36036e-61	Down	Retrovirus-related Pol polyprotein from transposon TNT 1-94	DOWNSTREAM_2K
XLOC_011968	-3.45017	0.000183881	Down	XP_010097994.1	-6.08746	0.000172959	Down	GDT1-like protein 2	DOWNSTREAM_2K
XLOC_012270	-1.27184	1.07496e-23	Down	XP_010098256.1	-1.11512	1.45908e-36	Down	DEAD-box ATP-dependent RNA helicase ISE2	UPSTREAM_2K
XLOC_012337	-2.43898	0.474176	Down	XP_010098340.1	-2.85086	0.000170395	Down	Zinc finger CCCH domain-containing protein 58	UPSTREAM_2K
XLOC_012366	-2.45048	0.0266538	Down	XP_010098340.1	-2.85086	0.000170395	Down	Zinc finger CCCH domain-containing protein 58	UPSTREAM_2K
XLOC_014320	-2.08699	5.75634e-12	Down	XP_010100223.1	-1.04731	1.34833e-07	Down	Ubiquitin carboxyl-terminal hydrolase 10	DOWNSTREAM_2K
XLOC_014820	-1.87136	6.6834e-98	Down	XP_010100733.1	-4.03709	0.000183881	Down	Hypothetical protein	DOWNSTREAM_2K
XLOC_015257	-2.85328	0.474176	Down	XP_010101095.1	-1.46105	2.3639e-07	Down	Histone-lysine N-methyltransferase	UPSTREAM_2K
XLOC_015724	12.6118	4.12572e-69	Up	XP_010101540.1	-2.72205	0	Down	GDSL esterase/lipase	DOWNSTREAM_2K
XLOC_017908	-1.9201	1.6605e-142	Down	XP_010103622.1	-1.97229	6.04446e-21	Down	Dihydroorotate dehydrogenase (quinone)	UPSTREAM_2K
XLOC_018202	-1.74362	5.75906e-133	Down	XP_010103913.1	-1.54543	3.59334e-09	Down	Hypothetical protein	UPSTREAM_2K
XLOC_018332	2.51572	0.000105589	Up	XP_010104046.1	-1.90689	9.49792e-08	Down	Hypothetical protein	DOWNSTREAM_2K
XLOC_018333	1.50863	2.35166e-15	Up	XP_010104046.1	-1.90689	9.49792e-08	Down	Hypothetical protein	DOWNSTREAM_2K
XLOC_018334	1.1366	1.13707e-12	Up	XP_010104046.1	-1.90689	9.49792e-08	Down	Hypothetical protein	DOWNSTREAM_2K
XLOC_018352	1.27485	8.73024e-16	Up	XP_010104047.1	-1.46566	4.78168e-11	Down	Glucuronoxylan 4-O-methyltransferase 1	UPSTREAM_2K
XLOC_018600	1.23224	0.000128139	Up	XP_010104288.1	-1.08096	2.25556e-09	Down	Uncharacterized protein LOC21388859	DOWNSTREAM_2K
XLOC_018675	-1.47652	4.781e-16	Down	XP_010104373.1	-1.8625	0.000228812	Down	Two-component response regulator-like protein	UPSTREAM_2K
XLOC_018680	-2.17996	2.1354e-06	Down	XP_010104373.1	-1.8625	0.000228812	Down	Two-component response regulator-like protein	UPSTREAM_2K
XLOC_018692	-2.13925	2.3261e-37	Down	XP_010104373.1	-1.8625	0.000228812	Down	Two-component response regulator-like protein	UPSTREAM_2K
XLOC_018696	12.2276	3.0133e-28	Up	XP_010104373.1	-1.8625	0.000228812	Down	Two-component response regulator-like protein	UPSTREAM_2K
XLOC_019166	-1.12099	2.10092e-94	Down	XP_010104915.1	-1.10027	1.37185e-28	Down	Uncharacterized protein LOC21406865	DOWNSTREAM_2K
XLOC_019555	-2.58204	0.0595904	Down	XP_010105201.1	-5.08746	1.99668e-05	Down	Sn1-specific diacylglycerol lipase beta	DOWNSTREAM_2K
XLOC_019810	14.1073	1.15243e-47	Up	XP_010105413.1	-1.70571	2.40006e-31	Down	Putative GDP-L-fucose synthase 2	DOWNSTREAM_2K
XLOC_020110	-1.03005	2.0896e-24	Down	XP_010105705.1	-1.65032	8.1696e-45	Down	Guanylate kinase 2	UPSTREAM_2K
XLOC_020112	1.24396	7.38558e-25	Up	XP_010105705.1	-1.65032	8.1696e-45	Down	Guanylate kinase 2	UPSTREAM_2K
XLOC_020267	-1.00934	8.547e-06	Down	XP_010105833.1	-2.32193	1.56662e-10	Down	Pre-mRNA-processing protein 40A isoform X2	DOWNSTREAM_2K
XLOC_020549	-3.46831	2.92786e-10	Down	XP_010106108.1	-7.67948	8.37984e-20	Down	Hypothetical protein	UPSTREAM_2K
XLOC_020799	-3.1748	8.2744e-09	Down	XP_010106332.1	4.55897	1.87793e-156	Up	Hypothetical protein	UPSTREAM_2K
XLOC_020823	-1.29057	9.68368e-10	Down	XP_010106349.1	-3.01959	1.51658e-41	Down	Hypothetical protein	UPSTREAM_2K
XLOC_020815	-1.5502	4.40128e-05	Down	XP_010106354.1	2.67471	1.36283e-243	Up	G-type lectin S-receptor-like serine/threonine-protein kinase	DOWNSTREAM_2K
XLOC_021165	-1.22091	3.65036e-08	Down	XP_010106679.1	1.85709	4.52932e-17	Up	Inorganic pyrophosphatase 1	UPSTREAM_2K
XLOC_021166	-2.99972	2.62728e-30	Down	XP_010106679.1	1.85709	4.52932e-17	Up	Inorganic pyrophosphatase 1	UPSTREAM_2K
XLOC_021967	-1.45914	3.88654e-09	Down	XP_010107456.1	-3.37851	2.13376e-13	Down	uncharacterized protein LOC21385704 isoform X1	DOWNSTREAM_2K
XLOC_022178	-1.07473	1.68752e-54	Down	XP_010107670.1	1.48113	2.61726e-11	Up	probable indole-3-acetic acid-amido synthetase GH3.6	DOWNSTREAM_2K
XLOC_023091	2.64569	1.01752e-06	Up	XP_010108540.1	-2.2645	3.95916e-15	Down	hypothetical protein	DOWNSTREAM_2K
XLOC_024046	-2.45859	0.230884	Down	XP_010109450.1	-1.63826	1.48083e-60	Down	mitochondrial carrier protein MTM1 isoform X1	DOWNSTREAM_2K
XLOC_024072	-1.36372	1.0345e-15	Down	XP_010109466.1	-1.4697	8.89948e-40	Down	hypothetical protein	DOWNSTREAM_2K
XLOC_024250	1.51194	4.90958e-15	Up	XP_010109645.1	1.03021	9.2301e-51	Up	transcription factor DIVARICATA	DOWNSTREAM_2K
XLOC_024279	-2.96872	0.474176	Down	XP_010109661.1	-2.16428	1.62301e-187	Down	pentatricopeptide repeat-containing protein	UPSTREAM_2K
XLOC_024407	-1.21845	1.04437e-22	Down	XP_010109786.1	-1.51307	3.1785e-11	Down	uncharacterized protein At4g10930	UPSTREAM_2K
XLOC_025437	-2.56158	0.474176	Down	XP_010110803.1	1.12964	2.2746e-05	Up	RING finger protein B	DOWNSTREAM_2K
XLOC_025452	-2.47477	0.474176	Down	XP_010110804.1	5.72012	8.39806e-129	Up	leucoanthocyanidin reductase	UPSTREAM_2K
XLOC_025453	3.77129	6.73066e-09	Up	XP_010110804.1	5.72012	8.39806e-129	Up	leucoanthocyanidin reductase	UPSTREAM_2K
XLOC_025463	1.44831	5.877e-09	Up	XP_010110804.1	5.72012	8.39806e-129	Up	leucoanthocyanidin reductase	UPSTREAM_2K
XLOC_025605	1.26812	1.27408e-140	Up	XP_010110915.1	-1.77662	1.25627e-42	Down	hypothetical protein	DOWNSTREAM_2K
XLOC_025845	1.08605	0.000228706	Up	XP_010111144.1	-5.58496	2.30502e-06	Down	hypothetical protein	UPSTREAM_2K
XLOC_025906	1.31363	7.94098e-25	Up	XP_010111198.1	-1.25219	3.50736e-08	Down	putative E3 ubiquitin-protein ligase RING1a isoform X2	UPSTREAM_2K
XLOC_025907	2.29012	5.36454e-23	Up	XP_010111198.1	-1.25219	3.50736e-08	Down	putative E3 ubiquitin-protein ligase RING1a isoform X2	UPSTREAM_2K
XLOC_025909	-1.44018	9.81794e-06	Up	XP_010111198.1	-1.25219	3.50736e-08	Down	putative E3 ubiquitin-protein ligase RING1a isoform X2	UPSTREAM_2K
XLOC_026031	-1.44018	9.81794e-06	Down	XP_010111442.1	1.01527	0.000108297	Up	hypothetical protein	DOWNSTREAM_2K
XLOC_026652	-2.35502	0.474176	Down	XP_010111922.1	-2.30256	1.37775e-15	Down	uncharacterized protein LOC21393124	UPSTREAM_2K
XLOC_026790	-1.12396	9.53518e-05	Down	XP_010112073.1	-2.69249	1.51763e-20	Down	ATP-dependent Clp protease ATP-binding subunit ClpX	UPSTREAM_2K
