# Supplementary material for: Integrated Analysis of lncRNAs and mRNAs Reveals Complex Gene Network Mediated by lncRNAs and Regulatory Function of MuLRR-RLK-AS in Response to Phytoplasma Infection in Mulberry
Source: Biomolecules. 2024 Mar 5;14(3):308. doi: 10.3390/biom14030308 (PMC10967971; doi:10.3390/biom14030308)
Supplement: Supplementary file 1 [file biomolecules-14-00308-s001.zip › Supplementary Table S4.xlsx]

## Sheet: Sheet1
Supplementary Table 4. Association analysis of the differentially expressed lncRNA and their differentially expressed target genes
LncRNA ID	Normalized value		log2FoldChange(B/J)	P value	Up/Down (BB/JJ)	mRNA ID	Normalized value		log2FoldChange(BB/JJ)	P value	Up/Down (BB/JJ)	Descrition	GO
	FPKM-IL	FPKM-HL					FPKM-IL	FPKM-HL
XLOC_001590	9.76658	0.683215	3.83744	0.000471504	Up	XP_010088049.1	0.57	3.47	2.6059	6.1523e-43	Up	Chaperone protein DnaJ	cellular_component: GO:0016021//integral component of membrane;
XLOC_003017	4.3952	0.272866	4.00966	0.0124494	Up	XP_010089382.1	2.96	1.33	-1.15417	2.36536e-08	Down	PAP-specific phosphatase HAL2-like protein	biological_process: GO:0006790//sulfur compound metabolic process; GO:0016311//dephosphorylation; GO:0046854//phosphatidylinositol phosphorylation; molecular_function: GO:0008441//3'(2'),5'-bisphosphate nucleotidase activity;
XLOC_003046	0.433585	2.34154	-2.43307	0.014546	Down	XP_010089404.1	1.55	0.37	-2.06667	3.30882e-09	Down	Hypothetical protein L484_013795	cellular_component: GO:0016021//integral component of membrane;
XLOC_003503	2.02731	6.14418	-1.59965	1.22743e-11	Down	XP_010089852.1	1.31	0.01	-7.03342	1.99668e-05	Down	Subtilisin-like protease	biological_process: GO:0006508//proteolysis;cellular_component: GO:0005618//cell wall; molecular_function: GO:0004252//serine-type endopeptidase activity;
XLOC_004551	1.15651	3.97133	-1.77984	0.0340377	Down	XP_010090841.1	1.62	0.62	-1.38565	4.59404e-06	Down	Putative polygalacturonase	cellular_component: GO:0005634//nucleus; molecular_function: GO:0043565//sequence-specific DNA binding; GO:0003700//sequence-specific DNA binding transcription factor activity; GO:0044212//transcription regulatory region DNA binding;
XLOC_004954	563.693	108.316	2.37966	7.51328e-05	Up	XP_010091231.1	32.82	132.32	2.01138	0	Up	Hypothetical protein L484_005255 ]	biological_process: GO:0006368//transcription elongation from RNA polymerase II promoter; cellular_component: GO:0070449//elongin complex; molecular_function: GO:0003677//DNA binding;
XLOC_005131	0.591742	2.93838	-2.31198	0.0031757	Down	XP_010091411.1	2.03	0.5	-2.02148	7.08228e-11	Down	Chlorophyll a-b binding protein 16	biological_process: GO:0009768//photosynthesis, light harvesting in photosystem I; GO:0009416//response to light stimulus; GO:0018298//protein-chromophore linkage; cellular_component: GO:0010287//plastoglobule; GO:0009535//chloroplast thylakoid membrane; GO:0016021//integral component of membrane; GO:0009941//chloroplast envelope; GO:0009522//photosystem I; molecular_function: GO:0046872//metal i…
XLOC_005342	0.01	4.25335	-8.73246	2.79104e-56	Down	XP_010091645.1	0.64	3.57	2.47978	5.9391e-26	Up	UDP-glycosyltransferase 89A2	biological_process: GO:0008152//metabolic process; molecular_function: GO:0016758//transferase activity, transferring hexosyl groups;
XLOC_006046	1.39615	4.21992	-1.59576	2.7063e-13	Down	XP_010092313.1	2.28	0.36	-2.66297	1.17754e-40	Down	Putative galacturonosyltransferase 12	biological_process: GO:0045489//pectin biosynthetic process; GO:0071555//cell wall organization;cellular_component: GO:0016021//integral component of membrane; GO:0000139//Golgi membrane; molecular_function: GO:0047262//polygalacturonate 4-alpha-galacturonosyltransferase activity;
XLOC_006462	1.74978	7.10843	-2.02236	4.62933e-36	Down	XP_010092676.1	2.85	0.88	-1.69539	2.13894e-20	Down	Hypothetical protein L484_019750	NA
XLOC_009619	1.82775	3.70783	-1.02051	6.48115e-07	Down	XP_010095699.1	1.56	0.7	-1.15612	2.1979e-07	Down	Putative endo-1,4-beta-xylanase C	biological_process: GO:0045493//xylan catabolic process; molecular_function: GO:0004553//hydrolase activity,hydrolyzing O-glycosyl compounds;
XLOC_010285	1.18347	3.30038	-1.47961	0.00017518	Down	XP_010096371.1	0.01	0.36	5.16993	0.00017525	Up	Myb-related protein B	biological_process: GO:0006355//regulation of transcription, DNA-templated; GO:0007049//cell cycle; molecular_function: GO:0003677//DNA binding; GO:0003700//sequence-specific DNA binding transcription factor activity;
XLOC_011021	1.05164	5.38609	-2.3566	1.18979e-10	Down	XP_010097040.1	1.84	0.24	-2.9386	1.17082e-08	Down	Hypothetical protein L484_003871	biological_process: GO:0006614//SRP-dependent cotranslational protein targeting to membrane; cellular_component: GO:0048500//signal recognition particle; molecular_function: GO:0008312//7S RNA binding;
XLOC_011087	573.072	1307.06	-1.18954	1.92884e-08	Down	XP_010097097.1	324.17	130.71	-1.31038	0	Down	Hypothetical protein L484_019536	cellular_component: GO:0016021//integral component of membrane;
XLOC_011132	1.83662	4.60379	-1.32577	3.97956e-11	Down	XP_010097155.1	0.64	0.18	-1.83007	7.78058e-06	Down	ATPase 9, plasma membrane-type	biological_process: GO:0006754//ATP biosynthetic process; GO:1902600//hydrogen ion transmembrane transport; cellular_component: GO:0016021//integral component of membrane; molecular_function: GO:0046872//metal ion binding;GO:0005524//ATP binding; GO:0008553//hydrogen-exporting ATPase activity, phosphorylative mechanism;
XLOC_011724	2.72219	10.1053	-1.89227	7.40323e-13	Down	XP_010097661.1	2.76	0.96	-1.52356	4.05064e-14	Down	Phytosulfokine receptor 2	biological_process: GO:0006468//protein phosphorylation; cellular_component: GO:0016021//integral component of membrane; molecular_function: GO:0005524//ATP binding;GO:0004672//protein kinase activity;
XLOC_012537	2.35438	6.37591	-1.43728	0.00246278	Down	XP_010098515.1	3.16	1	-1.65992	4.92702e-27	Down	Hypothetical protein L484_025954	cellular_component: GO:0016021//integral component of membrane;
XLOC_012821	4.2391	12.374	-1.54548	1.99649e-14	Down	XP_010098738.1	0.47	0.14	-1.74723	2.01946e-08	Down	Pectinesterase 3	biological_process: GO:0045490//pectin catabolic process; GO:0043086//negative regulation of catalytic activity; GO:0042545//cell wall modification; cellular_component: GO:0005618//cell wall; GO:0005576//extracellular region; molecular_function: GO:0045330//aspartyl esterase activity; GO:0030599//pectinesterase activity; GO:0004857//enzyme inhibitor activity;
XLOC_012923	1.59622	0.718575	1.15145	5.66295e-06	Up	XP_010098833.1	1.91	0.79	-1.27365	3.0067e-06	Down	UDP-glycosyltransferase 73C3	biological_process: GO:0008152//metabolic process; molecular_function: GO:0016758//transferase activity,transferring hexosyl groups;
XLOC_013301	13.7228	30.1543	-1.13579	0.000554496	Down	XP_010099215.1	7.02	1.8	-1.96347	3.85908e-34	Down	Hypothetical protein L484_010155	cellular_component: GO:0016021//integral component of membrane;
XLOC_013697	0.67777	4.0737	-2.58747	9.67889e-17	Down	XP_010099597.1	3.63	1.61	-1.17291	5.38164e-06	Down	Histone H3-like centromeric protein	cellular_component: GO:0005634//nucleus; GO:0000786//nucleosome; molecular_function: GO:0003677//DNA binding; GO:0046982//protein heterodimerization activity;
XLOC_015378	4.29412	12.4384	-1.53437	0.000274527	Down	XP_010101197.1	1.38	0.68	-1.02106	0.000108539	Down	Hypothetical protein L484_015001	NA
XLOC_016174	24.6365	77.8537	-1.65997	5.73067e-20	Down	XP_010101961.1	1.38	0.26	-2.40808	2.0149e-05	Down	Hypothetical protein L484_011978	NA
XLOC_016448	5.18365	0.01	9.01782	0.00862318	Up	XP_010102287.1	0.03	1.9	5.98489	1.8856e-19	Up	Hypothetical protein L484_024569	NA
XLOC_017317	147.075	698.587	-2.24789	1.18979e-10	Down	XP_010103054.1	12.95	1.84	-2.81517	7.64032e-92	Down	Hypothetical protein L484_001885	NA
XLOC_017564	7.99365	27.4647	-1.78065	5.73067e-20	Down	XP_010103289.1	0.24	7.32	4.93074	3.35174e-92	Up	3'-hydroxy-N-methyl-(S)-coclaurine 4'-O-methyltransferase	biological_process: GO:0032259//methylation; molecular_function: GO:0008171//O-methyltransferase activity; GO:0046983//protein dimerization activity;
XLOC_018767	2.36796	10.4903	-2.14734	8.58013e-35	Down	XP_010104430.1	0.51	0.03	-4.08746	0.000183881	Down	Hypothetical protein L484_016029	cellular_component: GO:0016021//integral component of membrane;
XLOC_019411	26.6619	80.7081	-1.59793	0.00630377	Down	XP_010105051.1	2.9	0.59	-2.29727	3.97372e-15	Down	Hypothetical protein L484_001492	NA
XLOC_020739	0.43021	2.93938	-2.7724	2.36945e-08	Down	XP_010106301.1	1.25	0.09	-3.79586	3.05992e-10	Down	Magnesium-transporting ATPase, P-type 1	biological_process: GO:0015693//magnesium ion transport; cellular_component: GO:0016021//integral component of membrane; molecular_function: GO:0046872//metal ion binding; GO:0005524//ATP binding; GO:0015444//magnesium-importing ATPase activity;
XLOC_020789	8.86484	4.30202	1.04308	4.3553e-07	Up	XP_010106332.1	0.07	1.65	4.55897	1.87793e-156	Up	Hypothetical protein L484_004731	NA
XLOC_021217	0.531637	1.3156	-1.30721	8.68908e-07	Down	XP_010106725.1	1.77	0.57	-1.63472	5.87884e-05	Down	Myb-related protein Myb4	molecular_function: GO:0003677//DNA binding;
XLOC_021596	2.00941	10.9284	-2.44324	0.0031757	Down	XP_010107118.1	2.07	0.97	-1.09357	9.05714e-05	Down	NAC domain-containing protein 1	biological_process: GO:0006355//regulation of transcription, DNA-templated; cellular_component: GO:0005634//nucleus; molecular_function: GO:0003677//DNA binding;
XLOC_022461	6.08671	22.8968	-1.91141	0.0315454	Down	XP_010107850.1	15.06	3.11	-2.27574	7.51086e-53	Down	Hypothetical protein L484_027437	NA
XLOC_022591	6.85791	1.40763	2.2845	8.77802e-09	Up	XP_010108041.1	0.44	1.57	1.83519	1.25152e-06	Up	Exocyst complex component 7	NA
XLOC_022840	78.9094	28.4628	1.47112	0.00878389	Up	XP_010108284.1	1.2	0.01	-6.90689	3.53448e-19	Down	Hypothetical protein L484_007137	biological_process: GO:0007059//chromosome segregation; GO:0051301//cell division; cellular_component: GO:0000940//condensed chromosome outer kinetochore; GO:0005876//spindle microtubule; molecular_function: GO:0008017//microtubule binding;
XLOC_022990	0.01	10.1559	-9.9881	7.94406e-05	Down	XP_010108424.1	0.6	2.46	2.03562	8.43478e-11	Up	Nudix hydrolase 15	molecular_function: GO:0016787//hydrolase activity;
XLOC_025085	8.59339	0.01	9.74708	6.51127e-23	Up	XP_010110394.1	1.4	2.99	1.09472	0.000123589	Up	Hypothetical protein L484_022797	NA
XLOC_025632	0.532368	3.40153	-2.67569	7.45831e-12	Down	XP_010110923.1	7.15	2.04	-1.80937	2.01564e-73	Down	Omega-hydroxypalmitate O-feruloyl transferase	molecular_function: GO:0016747//transferase activity,transferring acyl groups other than amino-acyl groups;
XLOC_026011	0.254543	1.83221	-2.8476	7.57567e-08	Down	XP_010111400.1	0.47	1.83	1.96111	1.2815e-25	Up	Multiple C2 and transmembrane domain-containing protein 2	cellular_component: GO:0016021//integral component of membrane;
XLOC_026715	0.443536	3.53007	-2.99257	2.63073e-53	Down	XP_010111977.1	1.78	0.12	-3.89077	2.44936e-17	Down	Putative peptide/nitrate transporter	biological_process: GO:0006810//transport; cellular_component: GO:0016021//integral component of membrane; molecular_function: GO:0005215//transporter activity;
XLOC_026802	0.865586	5.73008	-2.72681	4.61238e-40	Down	XP_010112045.1	2.24	0.64	-1.80735	1.6212e-08	Down	Endoglucanase 9	biological_process: GO:0030245//cellulose catabolic process; molecular_function: GO:0008810//cellulase activity;
XLOC_027017	2.56312	6.1867	-1.27127	5.03723e-10	Down	XP_010112258.1	1.36	0.54	-1.33258	0.000230944	Down	MADS-box transcription factor 27	biological_process: GO:0006355//regulation of transcription, DNA-templated; cellular_component: GO:0005634//nucleus; molecular_function: GO:0003677//DNA binding; GO:0003700//sequence-specific DNA binding transcription factor activity; GO:0046983//protein dimerization activity;
XLOC_027018	2.2006	10.0133	-2.18595	1.18979e-10	Down	XP_010112258.1	1.36	0.54	-1.33258	0.000230944	Down	MADS-box transcription factor 27	biological_process: GO:0006355//regulation of transcription, DNA-templated; cellular_component: GO:0005634//nucleus; molecular_function: GO:0003677//DNA binding; GO:0003700//sequence-specific DNA binding transcription factor activity; GO:0046983//protein dimerization activity;
XLOC_027445	0.593831	1.25699	-1.08185	0.0334655	Down	XP_010112683.1	0.11	1.79	4.02438	5.29162e-30	Up	putative LRR receptor-like serine/threonine-protein kinase	biological_process: GO:0016310//phosphorylation; cellular_component: GO:0016021//integral component of membrane; molecular_function: GO:0016301//kinase activity;
